# Supplementary material for: Evolution and Comprehensive Analysis of DNaseI Hypersensitive Sites in Regulatory Regions of Primate Brain-Related Genes
Source: Front Genet. 2019 Mar 7;10:152. doi: 10.3389/fgene.2019.00152 (PMC6423895; doi:10.3389/fgene.2019.00152)
Supplement: Table S1 — List of 125 cell type sources from UCSC. [file Table_1.XLSX]

## Sheet: 125_cell_type
#id	name
1	8988T
2	A549
3	AG04449
4	AG04450
5	AG09309
6	AG09319
7	AG10803
8	Adult_CD4_Th0
9	AoAF
10	AoSMC+serum_free_media
11	BE2_C
12	BJ
13	CD20+
14	CD34+_Mobilized
15	CLL
16	CMK
17	Caco-2
18	Chorion
19	FibroP
20	Fibrobl
21	GM06990
22	GM12864
23	GM12865
24	GM12878
25	GM12891
26	GM12892
27	GM18507
28	GM19238
29	GM19239
30	GM19240
31	Gliobla
32	H1-hESC
33	H7-hESC
34	H9ES
35	HA-h
36	HA-sp
37	HAEpiC
38	HAc
39	HBMEC
40	HCF
41	HCFaa
42	HCM
43	HCPEpiC
44	HCT-116
45	HConF
46	HEEpiC
47	HFF
48	HFF-Myc
49	HGF
50	HIPEpiC
51	HL-60
52	HMEC
53	HMF
54	HMVEC-LBl
55	HMVEC-LLy
56	HMVEC-dAd
57	HMVEC-dBl-Ad
58	HMVEC-dBl-Neo
59	HMVEC-dLy-Ad
60	HMVEC-dLy-Neo
61	HMVEC-dNeo
62	HNPCEpiC
63	HPAEC
64	HPAF
65	HPDE6-E6E7
66	HPF
67	HPdLF
68	HRCEpiC
69	HRE
70	HRGEC
71	HRPEpiC
72	HSMM
73	HSMM_emb
74	HSMMtube
75	HTR8svn
76	HUVEC
77	HVMF
78	HeLa-S3
79	HeLa-S3+IFNa4h
80	HepG2
81	Hepatocytes
82	Huh-7
83	Huh-7.5
84	Ishikawa+4OHTAM_100nM_30m
85	Ishikawa+Estradiol_100nM_1hr
86	Jurkat
87	K562
88	LNCaP
89	LNCaP+androgen
90	MCF-7
91	MCF-7+Hypoxia_LacAcid
92	Medullo
93	Melano
94	Monocytes-CD14+_RO01746
95	Myometr
96	NB4
97	NH-A
98	NHDF-Ad
99	NHDF-neo
100	NHEK
101	NHLF
102	NT2-D1
103	Osteobl
104	PANC-1
105	PanIsletD
106	PanIslets
107	PrEC
108	ProgFib
109	RPTEC
110	RWPE1
111	SAEC
112	SK-N-MC
113	SK-N-SH_RA
114	SKMC
115	Stellate
116	T-47D
117	Th1
118	Th2
119	Urothelia
120	Urothelia+UT189
121	WERI-Rb-1
122	WI-38
123	WI-38+4OHTAM_20nM_72hr
124	iPS
125	pHTE
