# Supplementary material for: Evolution and Comprehensive Analysis of DNaseI Hypersensitive Sites in Regulatory Regions of Primate Brain-Related Genes
Source: Front Genet. 2019 Mar 7;10:152. doi: 10.3389/fgene.2019.00152 (PMC6423895; doi:10.3389/fgene.2019.00152)
Supplement: Table S2 — List of identified brain-related genes. [file Table_2.XLS]

## Sheet: brain_related_genes
Gene location			UniProtKB ID	Gene Symbol	GO Term	Description
chr1	27022522	27108601	O14497	ARID1A	GO:0030900	AT-rich interactive domain-containing protein 1A
chr1	111991467	112004540	P24539	ATP5F1	GO:0021762	ATP synthase F(0) complex subunit B1, mitochondrial
chr1	203274664	203278730	P78543	BTG2	GO:0021542	Protein BTG2
chr1	22379120	22419439	P60953	CDC42	GO:0021762	Cell division control protein 42 homolog
chr1	214776522	214837914	P49454	CENPF	GO:0021591	Centromere protein F
chr1	62920397	63154039	Q96N67	DOCK7	GO:0022027	Dedicator of cytokinesis protein 7
chr1	68167149	68299436	Q9UBI6	GNG12	GO:0021987	Guanine nucleotide-binding protein G(I)/G(S)/G(O) subunit gamma-12
chr1	231376919	231413719	O15228	GNPAT	GO:0021587	Dihydroxyacetone phosphate acyltransferase
chr1	226250408	226259703	P84243	H3F3A	GO:0007420	Histone H3.3
chr1	22148737	22263750	P98160	HSPG2	GO:0007420	Basement membrane-specific heparan sulfate proteoglycan core protein
chr1	120254419	120286849	O43175	PHGDH	GO:0007420	D-3-phosphoglycerate dehydrogenase
chr1	208195587	208417665	O75051	PLXNA2	GO:0021935	Plexin-A2
chr1	40538382	40563142	P50897	PPT1	GO:0007420	Palmitoyl-protein thioesterase 1
chr1	227057885	227083804	P49810	PSEN2	GO:0030900	Presenilin-2
chr1	154929502	154934258	Q9BRQ0	PYGO2	GO:0007420	Pygopus homolog 2
chr1	8412464	8877699	Q9P2R6	RERE	GO:0021691	Arginine-glutamic acid dipeptide repeats protein
chr1	1152288	1167447	Q9BRK5	SDF4	GO:0021549	45 kDa calcium-binding protein
chr1	54691104	54872068	Q9BWW4	SSBP3	GO:0021547	Single-stranded DNA-binding protein 3
chr1	26210670	26233368	P16949	STMN1	GO:0007420	Stathmin
chr1	109289285	109352148	O00186	STXBP3	GO:0007420	Syntaxin-binding protein 3
chr1	25757388	25826700	Q8N5G2	TMEM57	GO:0007420	Macoilin
chr1	154127780	154164611	P06753	TPM3	GO:0007420	Tropomyosin alpha-3 chain
chr1	192981496	193029237	Q9Y5K5	UCHL5	GO:0021670	Ubiquitin carboxyl-terminal hydrolase isozyme L5
chr1	228194723	228248972	P56704	WNT3A	GO:0021766	Protein Wnt-3a
chr10	121410859	121437331	O95817	BAG3	GO:0007420	BAG family molecular chaperone regulator 3
chr10	88516396	88684945	P36894	BMPR1A	GO:0021983	Bone morphogenetic protein receptor type-1A
chr10	44865601	44880545	P48061	CXCL12	GO:0022029	Stromal cell-derived factor 1
chr10	74033677	74035797	Q9NX09	DDIT4	GO:0007420	DNA damage-inducible transcript 4 protein
chr10	79550549	79686348	Q8TDM6	DLG5	GO:0030901	Disks large homolog 5
chr10	88809959	88854776	P00367	GLUD1	GO:0021762	Glutamate dehydrogenase 1, mitochondrial
chr10	33189246	33247293	P05556	ITGB1	GO:0021943	Integrin beta-1
chr10	103866315	103880210	Q86U70	LDB1	GO:0021702	LIM domain-binding protein 1
chr10	33466419	33623833	O14786	NRP1	GO:0021828	Neuropilin-1
chr10	6186843	6277508	Q16875	PFKFB3	GO:0007420	6-phosphofructo-2-kinase/fructose-2,6-bisphosphatase 3
chr10	89623195	89728532	P60484	PTEN	GO:0021542	Phosphatidylinositol 3,4,5-trisphosphate 3-phosphatase and dual-specificity protein phosphatase PTEN
chr10	123748689	124014057	O95359	TACC2	GO:0022027	Transforming acidic coiled-coil-containing protein 2
chr10	114709978	114927437	Q9NQB0	TCF7L2	GO:0021983	Transcription factor 7-like 2
chr11	107992258	108018895	P24752	ACAT1	GO:0007420	Acetyl-CoA acetyltransferase, mitochondrial
chr11	129939716	130014706	Q06481	APLP2	GO:0030900	Amyloid-like protein 2
chr11	118443078	118473748	P48444	ARCN1	GO:0021691	Coatomer subunit delta
chr11	108093559	108239829	Q13315	ATM	GO:0007420	Serine-protein kinase ATM
chr11	57425216	57429337	Q92989	CLP1	GO:0021695	Polyribonucleotide 5'-hydroxyl-kinase Clp1
chr11	107879408	107978495	Q93034	CUL5	GO:0021799	Cullin-5
chr11	128328656	128457453	P14921	ETS1	GO:0021854	Protein C-ets-1
chr11	86656717	86666440	Q9ULV1	FZD4	GO:0061301	Frizzled-4
chr11	118964580	118966177	P16104	H2AFX	GO:0021987	Histone H2AX
chr11	18415936	18429765	P00338	LDHA	GO:0021762	L-lactate dehydrogenase A chain
chr11	46402334	46405387	P21741	MDK	GO:0021542	Midkine
chr11	64570986	64578766	O00255	MEN1	GO:0007420	Menin
chr11	47600562	47606115	O75489	NDUFS3	GO:0021762	NADH dehydrogenase [ubiquinone] iron-sulfur protein 3, mitochondrial
chr11	117015000	117048889	P68402	PAFAH1B2	GO:0007420	Platelet-activating factor acetylhydrolase IB subunit beta
chr11	77033060	77185108	Q13153	PAK1	GO:0021764	Serine/threonine-protein kinase PAK 1
chr11	67259231	67272843	O00562	PITPNM1	GO:0007420	Membrane-associated phosphatidylinositol transfer protein 1
chr11	4115791	4160116	P23921	RRM1	GO:0021846	Ribonucleoside-diphosphate reductase large subunit
chr11	76493357	76509198	Q8WUA8	TSKU	GO:0021540	Tsukushin
chr12	111890018	112037480	Q99700	ATXN2	GO:0021702	Ataxin-2
chr12	6309482	6347437	P21926	CD9	GO:0007420	CD9 antigen
chr12	88442790	88535993	O15078	CEP290	GO:0030902	Centrosomal protein of 290 kDa
chr12	120907660	120936298	P63167	DYNLL1	GO:0021762	Dynein light chain 1, cytoplasmic
chr12	69864129	69973573	Q8WU20	FRS2	GO:0030900	Fibroblast growth factor receptor substrate 2
chr12	124808957	125052079	C9JFD3	NCOR2	GO:0021537	Nuclear receptor corepressor 2
chr12	7341759	7371170	B4E0T2	PEX5	GO:0021795	Peroxisomal targeting signal 1 receptor
chr12	76419227	76425556	Q8WV24	PHLDA1	GO:0021879	Pleckstrin homology-like domain family A member 1
chr12	112856536	112947717	Q06124	PTPN11	GO:0007420	Tyrosine-protein phosphatase non-receptor type 11
chr12	131356617	131362220	P62826	RAN	GO:0021766	GTP-binding nuclear protein Ran
chr12	56555636	56583351	Q8TAQ2	SMARCC2	GO:0021882	SWI/SNF complex subunit SMARCC2
chr12	118814358	118855840	Q9H7L9	SUDS3	GO:0021762	Sin3 histone deacetylase corepressor complex component SDS3
chr13	77566059	77576652	O75503	CLN5	GO:0007420	Ceroid-lipofuscinosis neuronal protein 5
chr13	110801310	110959496	P02462	COL4A1	GO:0007420	Collagen alpha-1(IV) chain
chr13	110406184	110438914	Q9Y4H2	IRS2	GO:0007420	Insulin receptor substrate 2
chr14	90863327	90874619	P62158	CALM1	GO:0021762	Calmodulin
chr14	21853353	21924276	Q9HCK8	CHD8	GO:0007420	Chromodomain-helicase-DNA-binding protein 8
chr14	103985995	103989196	P12277	CKB	GO:0021762	Creatine kinase B-type
chr14	95552565	95623759	Q9UPY3	DICER1	GO:0021889	Endoribonuclease Dicer
chr14	62162118	62214977	Q16665	HIF1A	GO:0021987	Hypoxia-inducible factor 1-alpha
chr14	21484922	21539098	Q9UN36	NDRG2	GO:0021762	Protein NDRG2
chr14	73741858	73925288	P49757	NUMB	GO:0021670	Protein numb homolog
chr14	57267425	57277194	P32243	OTX2	GO:0030900	Homeobox protein OTX2
chr14	73603143	73690399	P49768	PSEN1	GO:0021795	Presenilin-1
chr15	72978520	73030817	Q96RK4	BBS4	GO:0021591	Bardet-Biedl syndrome 4 protein
chr15	75074425	75095539	P41240	CSK	GO:0007420	Tyrosine-protein kinase CSK
chr15	63900817	64126148	Q15751	HERC1	GO:0021702	Probable E3 ubiquitin-protein ligase HERC1
chr15	99192272	99507759	P08069	IGF1R	GO:0007420	Insulin-like growth factor 1 receptor
chr15	96869157	96883492	P24468	NR2F2	GO:0030900	COUP transcription factor 2
chr15	25582394	25684190	Q05086	UBE3A	GO:0007420	Ubiquitin-protein ligase E3A
chr16	70286198	70323452	P49588	AARS	GO:0021680	Alanine--tRNA ligase, cytoplasmic
chr16	67471917	67515089	P61421	ATP6V0D1	GO:0007420	V-type proton ATPase subunit d 1
chr16	337440	405244	O15169	AXIN1	GO:0021797	Axin-1
chr16	56504301	56554008	Q9BXC9	BBS2	GO:0021756	Bardet-Biedl syndrome 2 protein
chr16	15528325	15682116	Q96MC5	C16orf45	GO:0021822	Uncharacterized protein C16orf45
chr16	68771128	68869445	P12830	CDH1	GO:0021983	Cadherin-1
chr16	57653442	57698944	Q9Y653	GPR56	GO:0007420	G-protein coupled receptor 56
chr16	15737124	15820210	Q9NXR1	NDE1	GO:0021987	Nuclear distribution protein nudE homolog 1
chr16	4846963	4852951	Q9GZN7	ROGDI	GO:0007420	Protein rogdi homolog
chr17	906758	1090616	Q12979	ABR	GO:0007420	Active breakpoint cluster region-related protein
chr17	4613789	4624795	P32121	ARRB2	GO:0007420	Beta-arrestin-2
chr17	65821644	65980494	Q12830	BPTF	GO:0007420	Nucleosome-remodeling factor subunit BPTF
chr17	46047894	46059152	Q96JB5	CDK5RAP3	GO:0007420	CDK5 regulatory subunit-associated protein 3
chr17	40118737	40129754	P09543	CNP	GO:0021762	2',3'-cyclic-nucleotide 3'-phosphodiesterase
chr17	4853404	4860426	E5RGZ4	ENO3	GO:0021762	Enolase
chr17	40852293	40897095	Q92800	EZH1	GO:0021766	Histone-lysine N-methyltransferase EZH1
chr17	8377523	8534094	P35580	MYH10	GO:0021592	Myosin-10
chr17	15933408	16118874	O75376	NCOR1	GO:0021794	Nuclear receptor corepressor 1
chr17	8316447	8371495	Q9GZM8	NDEL1	GO:0021799	Nuclear distribution protein nudE-like 1
chr17	29421945	29704695	P21359	NF1	GO:0021764	Neurofibromin
chr17	2496923	2588909	P43034	PAFAH1B1	GO:0021895	Platelet-activating factor acetylhydrolase IB subunit alpha
chr17	27281923	27333458	Q53EL9	SEZ6	GO:0021680	Seizure protein 6 homolog
chr17	36508007	36561846	O14512	SOCS7	GO:0021819	Suppressor of cytokine signaling 7
chr17	74372742	74383941	Q9NYA1	SPHK1	GO:0007420	Sphingosine kinase 1
chr17	7571720	7590868	P04637	TP53	GO:0021549	Cellular tumor antigen p53
chr17	1247833	1303669	P62258	YWHAE	GO:0021762	14-3-3 protein epsilon
chr18	60790579	60987011	P10415	BCL2	GO:0021747	Apoptosis regulator Bcl-2
chr18	74690789	74844774	P02686	MBP	GO:0021762	Myelin basic protein
chr18	9334765	9402424	Q9GZX9	TWSG1	GO:0030900	Twisted gastrulation protein homolog 1
chr19	50431959	50437193	Q9Y2D1	ATF5	GO:0021930	Cyclic AMP-dependent transcription factor ATF-5
chr19	41725104	41767672	P30530	AXL	GO:0021885	Tyrosine-protein kinase receptor UFO
chr19	36139125	36149686	P14854	COX6B1	GO:0021762	Cytochrome c oxidase subunit 6B1
chr19	11487881	11495018	P19235	EPOR	GO:0007420	Erythropoietin receptor
chr19	17830303	17845324	Q66K74	MAP1S	GO:0007420	Microtubule-associated protein 1S
chr19	1576670	1592760	O95983	MBD3	GO:0007420	Methyl-CpG-binding domain protein 3
chr19	47990891	48018515	P54920	NAPA	GO:0007420	Alpha-soluble NSF attachment protein
chr19	15270444	15311792	Q9UM47	NOTCH3	GO:0030900	Neurogenic locus notch homolog protein 3
chr19	42801185	42806952	Q15102	PAFAH1B3	GO:0007420	Platelet-activating factor acetylhydrolase IB subunit gamma
chr19	39369195	39390502	Q8IXJ6	SIRT2	GO:0021762	NAD-dependent protein deacetylase sirtuin-2		UniProtKB:P00338-3
chr19	49122548	49133974	Q9NRA0	SPHK2	GO:0007420	Sphingosine kinase 2
chr19	44047464	44079730	P18887	XRCC1	GO:0021766	DNA repair protein XRCC1
chr19	21203426	21242852	Q9H8G1	ZNF430	GO:0021762	Zinc finger protein 430
chr2	220074488	220083712	Q9NP58	ABCB6	GO:0007420	ATP-binding cassette sub-family B member 6, mitochondrial
chr2	216176679	216214496	P31939	ATIC	GO:0021549	Bifunctional purine biosynthesis protein PURH
chr2	111878491	111926022	O43521	BCL2L11	GO:0007420	Bcl-2-like protein 11
chr2	203241033	203432474	Q13873	BMPR2	GO:0007420	Bone morphogenetic protein receptor type-2
chr2	189839099	189877472	P02461	COL3A1	GO:0021987	Collagen alpha-1(III) chain
chr2	208394616	208470284	P16220	CREB1	GO:0021983	Cyclic AMP-responsive element-binding protein 1
chr2	120124504	120130122	P07108	DBI	GO:0021670	Acyl-CoA-binding protein
chr2	138721808	138773934	P50135	HNMT	GO:0007420	Histamine N-methyltransferase
chr2	74756532	74760683	O43464	HTRA2	GO:0030900	Serine protease HTRA2, mitochondrial
chr2	8822113	8824583	Q02363	ID2	GO:0021772	DNA-binding protein inhibitor ID-2
chr2	27667240	27667240	Q9UG01	IFT172	GO:0007420	Intraflagellar transport protein 172 homolog
chr2	24714919	24993571	Q15788	NCOA1	GO:0021549	Nuclear receptor coactivator 1
chr2	157180944	157189287	P43354	NR4A2	GO:0021986	Nuclear receptor subfamily 4 group A member 2
chr2	206547184	206662857	X5D2Q8	NRP2	GO:0021828	Neuropilin 2 isoform A
chr2	135809835	135928280	Q15042	RAB3GAP1	GO:0007420	Rab3 GTPase-activating protein catalytic subunit
chr2	55199325	55307770	Q9NQC3	RTN4	GO:0021801	Reticulon-4
chr2	224839765	224904036	P07093	SERPINE2	GO:0021683	Glia-derived nexin
chr2	219536749	219567440	Q9NRP7	STK36	GO:0007420	Serine/threonine-protein kinase 36
chr2	179390716	179672150	A0A0A0MTS7	TTN	GO:0021591	Titin
chr2	9724096	9771184	P27348	YWHAQ	GO:0021762	14-3-3 protein theta
chr20	3451665	3631769	O75882	ATRN	GO:0021549	Attractin
chr20	31946645	31989375	Q96SZ6	CDK5RAP1	GO:0007420	CDK5 regulatory subunit-associated protein 1
chr20	23608534	23618685	P01034	CST3	GO:0007420	Cystatin-C
chr20	32263292	32274210	Q01094	E2F1	GO:0030900	Transcription factor E2F1
chr20	30193086	30194318	P41134	ID1	GO:0007420	DNA-binding protein inhibitor ID-1
chr20	39314488	39317880	Q9Y5Q3	MAFB	GO:0021571	Transcription factor MafB
chr20	10385428	10414887	Q9NPJ1	MKKS	GO:0021756	McKusick-Kaufman/Bardet-Biedl syndromes putative chaperonin
chr20	33302578	33413433	Q14686	NCOA6	GO:0007420	Nuclear receptor coactivator 6
chr20	35973088	36033835	P12931	SRC	GO:0030900	Proto-oncogene tyrosine-protein kinase Src
chr21	27096791	27107965	P18859	ATP5J	GO:0021762	ATP synthase-coupling factor 6, mitochondrial
chr21	34876238	34915223	P22102	GART	GO:0021549	Trifunctional purine biosynthetic protein adenosine-3
chr21	47743976	47865682	O95613	PCNT	GO:0021696	Pericentrin
chr22	23522402	23660224	P11274	BCR	GO:0007420	Breakpoint cluster region protein
chr22	29999545	30094589	P35240	NF2	GO:0021766	Merlin
chr22	32340479	32353590	Q04917	YWHAH	GO:0021762	14-3-3 protein eta
chr3	195295573	195311076	P05090	APOD	GO:0007420	Apolipoprotein D
chr3	57557090	57583215	P18085	ARF4	GO:0007420	ADP-ribosylation factor 4
chr3	11314010	11599139	O95352	ATG7	GO:0021680	Ubiquitin-like modifier-activating enzyme ATG7
chr3	123616152	123680255	Q49A88	CCDC14	GO:0021762	Coiled-coil domain-containing protein 14
chr3	119388372	119396243	Q14061	COX17	GO:0007420	Cytochrome c oxidase copper chaperone
chr3	41236401	41281939	P35222	CTNNB1	GO:0021819	Catenin beta-1
chr3	179113876	179169371	Q9HAV0	GNB4	GO:0021762	Guanine nucleotide-binding protein subunit beta-4
chr3	193853931	193856401	Q14469	HES1	GO:0021861	Transcription factor HES-1
chr3	49133365	49142562	P47897	QARS	GO:0007420	Glutamine--tRNA ligase
chr3	49396569	49449526	P61586	RHOA	GO:0021795	Transforming protein RhoA
chr3	133875978	133969586	A0A087WUK1	RYK	GO:0022038	Tyrosine-protein kinase RYK
chr3	47057898	47205467	Q9BYW2	SETD2	GO:0030900	Histone-lysine N-methyltransferase SETD2
chr3	27414212	27525911	Q9Y6M7	SLC4A7	GO:0021747	Sodium bicarbonate cotransporter 3
chr3	30647994	30735634	P37173	TGFBR2	GO:0007420	TGF-beta receptor type-2
chr3	25639396	25706396	Q02880	TOP2B	GO:0030900	DNA topoisomerase 2-beta
chr3	124944513	125094198	Q9UQR1	ZNF148	GO:0021762	Zinc finger protein 148
chr4	79472742	79531605	P12429	ANXA3	GO:0021766	Annexin A3
chr4	185548850	185570629	P42574	CASP3	GO:0021766	Caspase-3
chr4	26165077	26436753	Q06330	RBPJ	GO:0021983	Recombining binding protein suppressor of hairless
chr4	110354969	110461615	O95487	SEC24B	GO:0021747	Protein transport protein Sec24B
chr4	146402951	146480328	Q15797	SMAD1	GO:0030901	Mothers against decapentaplegic homolog 1
chr4	1723217	1746905	Q9Y6A5	TACC3	GO:0022027	Transforming acidic coiled-coil-containing protein 3
chr4	41258898	41270446	A6NLJ7	UCHL1	GO:0021762	Ubiquitin carboxyl-terminal hydrolase
chr5	17216932	17276954	P80723	BASP1	GO:0021762	Brain acid soluble protein 1
chr5	95997741	96110387	P20810	CAST	GO:0007420	Calpastatin
chr5	149432854	149492935	P07333	CSF1R	GO:0021772	Macrophage colony-stimulating factor 1 receptor
chr5	43287572	43313614	Q01581	HMGCS1	GO:0007420	Hydroxymethylglutaryl-CoA synthase, cytoplasmic
chr5	132028323	132073265	E9PES4	KIF3A	GO:0021542	Kinesin-like protein
chr5	149865365	149937773	P52848	NDST1	GO:0030900	Bifunctional heparan sulfate N-deacetylase/N-sulfotransferase 1
chr5	52856464	52979171	O43181	NDUFS4	GO:0007420	NADH dehydrogenase [ubiquinone] iron-sulfur protein 4, mitochondrial
chr5	36876861	37065926	Q6KC79	NIPBL	GO:0007420	Nipped-B-like protein
chr5	41730167	41870791	P55809	OXCT1	GO:0007420	Succinyl-CoA:3-ketoacid coenzyme A transferase 1, mitochondrial
chr5	34905365	34915780	O60671	RAD1	GO:0021762	Cell cycle checkpoint protein RAD1
chr5	9035138	9546233	Q13591	SEMA5A	GO:0021536	Semaphorin-5A
chr5	42799982	42812024	P49908	SEPP1	GO:0007420	Selenoprotein P
chr5	138702885	138720632	Q9UHI7	SLC23A1	GO:0007420	Solute carrier family 23 member 1
chr5	132202319	132204536	O14949	UQCRQ	GO:0021539	Cytochrome b-c1 complex subunit 8
chr6	32148745	32152099	Q15109	AGER	GO:0007420	Advanced glycosylation end product-specific receptor
chr6	33540323	33548072	Q16611	BAK1	GO:0007420	Bcl-2 homologous antagonist/killer
chr6	41888965	41900784	Q13895	BYSL	GO:0007420	Bystin
chr6	111981535	112194655	P06241	FYN	GO:0030900	Tyrosine-protein kinase Fyn
chr6	168227602	168372703	A8MQ02	MLLT4	GO:0021987	Afadin
chr6	86159302	86205509	P21589	NT5E	GO:0007420	5'-nucleotidase
chr6	43138920	43149244	P11831	SRF	GO:0021766	Serum response factor
chr7	5566779	5570232	P60709	ACTB	GO:0021762	Actin, cytoplasmic 1
chr7	30951415	30965131	P29972	AQP1	GO:0021670	Aquaporin-1
chr7	142985308	143004789	P42575	CASP2	GO:0007420	Caspase-2
chr7	92234235	92465941	Q00534	CDK6	GO:0021542	Cyclin-dependent kinase 6
chr7	55086678	55279262	P00533	EGFR	GO:0021795	Epidermal growth factor receptor
chr7	42000547	42277469	P10071	GLI3	GO:0021766	Transcriptional activator GLI3
chr7	107564244	107643804	P07942	LAMB1	GO:0021812	Laminin subunit beta-1
chr7	135611503	135662204	P58546	MTPN	GO:0021707	Myotrophin
chr7	44646104	44748669	Q02218	OGDH	GO:0021695	2-oxoglutarate dehydrogenase, mitochondrial
chr7	83587659	84122040	Q14563	SEMA3A	GO:0021828	Semaphorin-3A
chr8	61591321	61780587	Q9P2D1	CHD7	GO:0021772	Chromodomain-helicase-DNA-binding protein 7
chr8	12940870	13373167	Q96QB1	DLC1	GO:0021575	Rho GTPase-activating protein 7
chr8	26371709	26515693	Q16555	DPYSL2	GO:0021772	Dihydropyrimidinase-related protein 2
chr8	118811602	119124058	Q16394	EXT1	GO:0021772	Exostosin-1
chr8	38268656	38326352	P11362	FGFR1	GO:0021837	Fibroblast growth factor receptor 1
chr8	42752033	42885682	Q86VS8	HOOK3	GO:0022027	Protein Hook homolog 3
chr8	17780364	17887457	Q15154	PCM1	GO:0022027	Pericentriolar material 1 protein
chr8	48685669	48872743	P78527	PRKDC	GO:0007420	DNA-dependent protein kinase catalytic subunit
chr8	145153536	145159140	Q9H0F6	SHARPIN	GO:0007420	Sharpin
chr8	38585704	38710546	O75410	TACC1	GO:0022027	Transforming acidic coiled-coil-containing protein 1
chr9	100745479	100780860	Q92688	ANP32B	GO:0021591	Acidic leucine-rich nuclear phosphoprotein 32 family member B
chr9	123151147	123342448	Q96SN8	CDK5RAP2	GO:0007420	CDK5 regulatory subunit-associated protein 2
chr9	130565137	130576799	Q05932	FPGS	GO:0007420	Folylpolyglutamate synthase, mitochondrial
chr9	80335189	80335189	P50148	GNAQ	GO:0021884	Guanine nucleotide-binding protein G(q) subunit alpha
chr9	127997127	128003666	P11021	HSPA5	GO:0021589	78 kDa glucose-regulated protein
chr9	128199673	128469513	Q9BPZ7	MAPKAP1	GO:0021762	Target of rapamycin complex 2 subunit MAPKAP1
chr9	139388896	139440238	P46531	NOTCH1	GO:0030900	Neurogenic locus notch homolog protein 1
chr9	139334548	139379297	O15027	SEC16A	GO:0021762	Protein transport protein Sec16A
chr9	91933394	91974561	Q96T21	SECISBP2	GO:0021756	Selenocysteine insertion sequence-binding protein 2
chr9	135766735	135820094	Q92574	TSC1	GO:0021766	Hamartin
chrX	77166194	77305892	Q04656	ATP7A	GO:0021702	Copper-transporting ATPase 1
chrX	76760356	77041755	P46100	ATRX	GO:0030900	Transcriptional regulator ATRX
chrX	153759606	153775796	P11413	G6PD	GO:0021762	Glucose-6-phosphate 1-dehydrogenase
chrX	133594175	133634698	P00492	HPRT1	GO:0021756	Hypoxanthine-guanine phosphoribosyltransferase
chrX	153287025	153363188	P51608	MECP2	GO:0021549	Methyl-CpG-binding protein 2
chrX	53963113	54075368	Q9UPP1	PHF8	GO:0007420	Histone lysine demethylase PHF8
chrX	40944727	41095832	Q93008	USP9X	GO:0021698	Probable ubiquitin carboxyl-terminal hydrolase FAF-X
