# Supplementary material for: Evolution and Comprehensive Analysis of DNaseI Hypersensitive Sites in Regulatory Regions of Primate Brain-Related Genes
Source: Front Genet. 2019 Mar 7;10:152. doi: 10.3389/fgene.2019.00152 (PMC6423895; doi:10.3389/fgene.2019.00152)
Supplement: Table S3 — DHSs used for acceleration analysis and the identified aceDHSs. [file Table_3.XLS]

## Sheet: final_aceDHS
Brain-aceDHS Position			Index
chr1	26528601	26528883	DHS39764
chr1	26529958	26530427	DHS81059
chr1	26530499	26530959	DHS113482
chr1	26531059	26531254	DHS147514
chr1	26531230	26531549	DHS113483
chr1	26534256	26534704	DHS39768
chr1	26536188	26536239	DHS113485
chr1	26536411	26536660	DHS11
chr1	26536455	26536620	DHS39769
chr1	26567433	26567666	DHS81076
chr1	26568698	26568832	DHS39782
chr1	26614664	26614850	DHS39810
chr1	26671529	26671697	DHS39846
chr1	26672101	26672488	DHS39847
chr1	26672950	26673152	DHS39848
chr1	26697395	26697535	DHS39868
chr1	26698081	26698264	DHS39869
chr1	26700188	26700583	DHS81144
chr1	26700327	26701122	DHS147638
chr1	26702883	26703172	DHS147641
chr1	26714619	26714691	DHS39881
chr1	26734947	26735519	DHS39892
chr1	26746733	26746984	DHS39904
chr1	26747084	26747420	DHS125
chr1	26802842	26802965	DHS39931
chr1	26851202	26851294	DHS39944
chr1	26861488	26861880	DHS39950
chr1	26864462	26864864	DHS39953
chr1	26870247	26870569	DHS179
chr1	26870351	26870496	DHS147705
chr1	26907305	26908038	DHS39986
chr1	27003792	27004438	DHS40014
chr1	27043380	27043849	DHS252
chr1	27048256	27048458	DHS40026
chr1	27065864	27065961	DHS40031
chr1	27321259	27321791	DHS81329
chr1	27483677	27483789	DHS40268
chr1	27527023	27527360	DHS40288
chr1	111925545	111925642	DHS40527
chr1	112040367	112040740	DHS40577
chr1	112274375	112274639	DHS148284
chr1	112282806	112283143	DHS148290
chr1	112282828	112283188	DHS939
chr1	112416203	112416371	DHS1048
chr1	112416598	112417601	DHS1049
chr1	112467754	112468094	DHS148465
chr1	202913644	202913867	DHS148562
chr1	202920246	202921013	DHS1191
chr1	203086594	203088107	DHS114531
chr1	203086640	203088497	DHS41052
chr1	203086658	203088513	DHS1302
chr1	203086726	203087387	DHS82094
chr1	203086885	203088466	DHS148690
chr1	203090687	203091729	DHS148692
chr1	203091319	203091721	DHS114535
chr1	203091387	203091742	DHS41057
chr1	203196130	203197013	DHS148791
chr1	203196602	203196862	DHS41170
chr1	203256338	203257038	DHS114664
chr1	203273588	203273787	DHS41209
chr1	203275508	203275853	DHS148833
chr1	203341687	203341832	DHS148863
chr1	203377406	203378157	DHS148881
chr1	203481206	203481544	DHS114801
chr1	203484828	203485273	DHS1558
chr1	203484848	203485455	DHS41356
chr1	203484931	203485547	DHS114804
chr1	203485166	203485362	DHS82262
chr1	203524759	203528078	DHS1583
chr1	203526310	203528015	DHS82279
chr1	203530117	203530292	DHS148976
chr1	203582338	203582713	DHS114880
chr1	203598630	203599133	DHS149013
chr1	203639642	203639765	DHS114895
chr1	203639829	203640020	DHS149033
chr1	203639940	203640134	DHS1643
chr1	203640691	203640819	DHS1645
chr1	203641082	203641239	DHS114896
chr1	203641118	203641164	DHS1646
chr1	203641560	203641697	DHS82322
chr1	203641575	203641779	DHS41460
chr1	203641971	203642078	DHS41461
chr1	203642435	203642578	DHS82323
chr1	203758134	203758305	DHS114932
chr1	214416921	214417133	DHS41619
chr1	214417224	214417420	DHS41620
chr1	214680217	214680819	DHS1973
chr1	214722141	214722936	DHS115109
chr1	214722331	214722795	DHS1994
chr1	214850136	214850417	DHS115150
chr1	230908595	230909299	DHS149687
chr1	230910934	230911326	DHS115366
chr1	230910993	230911120	DHS42143
chr1	230993486	230993899	DHS82936
chr1	230993520	230993789	DHS149751
chr1	231284129	231284641	DHS42387
chr1	231771819	231772342	DHS83321
chr10	120924639	120926010	DHS115815
chr10	120924687	120925733	DHS2978
chr10	120937776	120938588	DHS2984
chr10	120937908	120938608	DHS115816
chr10	120937982	120938519	DHS83402
chr10	120943160	120943385	DHS42785
chr10	121030282	121031462	DHS3016
chr10	121171650	121172156	DHS150401
chr10	121176272	121178273	DHS42952
chr10	121200608	121201027	DHS116010
chr10	121225669	121226055	DHS83530
chr10	121642875	121643059	DHS3381
chr10	121642919	121643051	DHS43216
chr10	121794029	121794202	DHS116271
chr10	121847927	121848130	DHS43368
chr10	121890704	121891182	DHS150829
chr10	121892657	121892842	DHS83865
chr10	123382538	123383289	DHS116461
chr10	123382573	123383491	DHS43562
chr10	123447814	123448143	DHS150994
chr10	123476648	123476851	DHS116532
chr10	123563186	123563737	DHS3834
chr10	123563320	123563496	DHS151078
chr10	123583321	123583876	DHS43715
chr10	123634107	123634195	DHS43742
chr10	123640403	123640636	DHS43746
chr10	123646241	123646403	DHS43751
chr10	123658995	123659099	DHS151104
chr10	123659667	123660530	DHS116588
chr10	123659781	123660486	DHS43757
chr10	123659827	123660579	DHS151106
chr10	123806873	123807276	DHS43830
chr10	123806941	123807112	DHS116655
chr10	123806991	123807178	DHS3961
chr10	123881052	123881524	DHS43892
chr10	123907884	123908650	DHS43911
chr10	123908655	123909216	DHS116732
chr10	123936007	123936207	DHS4032
chr10	123965217	123965428	DHS151276
chr10	123994031	123994267	DHS44004
chr10	124004370	124004650	DHS44014
chr10	124013755	124013977	DHS44028
chr10	124039107	124039549	DHS151355
chr10	124101737	124102553	DHS44095
chr10	124110669	124110862	DHS44106
chr10	124112718	124113084	DHS4166
chr10	124194657	124195182	DHS44155
chr10	124238698	124239040	DHS4243
chr10	124244630	124245680	DHS151484
chr10	124245808	124246693	DHS44213
chr10	124245969	124246504	DHS116996
chr10	124275296	124275774	DHS44247
chr10	124286204	124286492	DHS44257
chr10	124325032	124325835	DHS151559
chr10	124325042	124325771	DHS117084
chr10	124325045	124325713	DHS44297
chr10	124430763	124431027	DHS44408
chr10	124434033	124434212	DHS44414
chr10	124447492	124448009	DHS44430
chr10	124472914	124473474	DHS84662
chr11	107572860	107573109	DHS4542
chr11	107573007	107573780	DHS151781
chr11	107573096	107573251	DHS44538
chr11	107573187	107573433	DHS117283
chr11	107682028	107682237	DHS44601
chr11	107785060	107785090	DHS117343
chr11	107795901	107796046	DHS4643
chr11	107966891	107967090	DHS44706
chr11	108019369	108019661	DHS151968
chr11	108041955	108042043	DHS44746
chr11	108071163	108071620	DHS44766
chr11	108171624	108171823	DHS44795
chr11	108183337	108183586	DHS44802
chr11	108339210	108339548	DHS44883
chr11	108460004	108460458	DHS152168
chr11	129482548	129482846	DHS45017
chr11	129606295	129606590	DHS85251
chr11	129613188	129613910	DHS45113
chr11	129723767	129723930	DHS85325
chr11	129770958	129771195	DHS45228
chr11	129856511	129856889	DHS152499
chr11	129866084	129866474	DHS45299
chr11	129945410	129945768	DHS45327
chr11	129968602	129968775	DHS45341
chr11	130026094	130026287	DHS45387
chr11	130044049	130044270	DHS45400
chr11	130253020	130254238	DHS5555
chr11	130253125	130254363	DHS152700
chr11	130283014	130283876	DHS152726
chr11	130283145	130283999	DHS45550
chr11	130283199	130283929	DHS118049
chr11	130341740	130342228	DHS118112
chr11	130359657	130360056	DHS45624
chr11	130386738	130386960	DHS45648
chr11	130404596	130404951	DHS118167
chr11	130404981	130405163	DHS45672
chr11	130484920	130485136	DHS45749
chr11	130504950	130505296	DHS45766
chr11	130508020	130508260	DHS45768
chr12	111400814	111401225	DHS118280
chr12	111408915	111409065	DHS45790
chr12	111409232	111409407	DHS152886
chr12	111409632	111409912	DHS152887
chr12	111430261	111430571	DHS152911
chr12	111440718	111440933	DHS152920
chr12	111441039	111441123	DHS45831
chr12	111441997	111442359	DHS45833
chr12	111442054	111442329	DHS85799
chr12	111455090	111455480	DHS118331
chr12	111458700	111458919	DHS5788
chr12	111498628	111498883	DHS118371
chr12	111498878	111499380	DHS5846
chr12	111499690	111500034	DHS152991
chr12	111499703	111500001	DHS118374
chr12	111500958	111502015	DHS85869
chr12	111501342	111502142	DHS5849
chr12	111501739	111501913	DHS118377
chr12	111519448	111520107	DHS118399
chr12	111528992	111529658	DHS45919
chr12	111601571	111601751	DHS45996
chr12	111614318	111615137	DHS46012
chr12	111674360	111674654	DHS46077
chr12	111676850	111677146	DHS46081
chr12	111677939	111678696	DHS46082
chr12	111699141	111699479	DHS6064
chr12	111700721	111701268	DHS46109
chr12	111703934	111704129	DHS46111
chr12	111710556	111710822	DHS46117
chr12	111711219	111711524	DHS46118
chr12	111727697	111728021	DHS153224
chr12	111744202	111744486	DHS46153
chr12	111780983	111781405	DHS46177
chr12	111798997	111799947	DHS46194
chr12	111820883	111821176	DHS46204
chr12	111965076	111965284	DHS46272
chr12	112111287	112111933	DHS46313
chr12	112111342	112112070	DHS6262
chr12	112192448	112192628	DHS46345
chr12	112211927	112212109	DHS46355
chr12	112214924	112215798	DHS46357
chr12	112440468	112440732	DHS153519
chr12	112443631	112444330	DHS6425
chr12	112443775	112444133	DHS153520
chr12	112444007	112444150	DHS118870
chr12	112521380	112521596	DHS6456
chr12	120413181	120413389	DHS46461
chr12	120478677	120478912	DHS46496
chr12	120506934	120507390	DHS46522
chr12	120527886	120528125	DHS86328
chr12	120538431	120538783	DHS153626
chr12	120538480	120538732	DHS86336
chr12	120540130	120540888	DHS153628
chr12	120540266	120541163	DHS46547
chr12	120542075	120542442	DHS46549
chr12	120542246	120542401	DHS153629
chr12	120543245	120543462	DHS153631
chr12	120561420	120562084	DHS46559
chr12	120571829	120572075	DHS46567
chr12	120712501	120712618	DHS46662
chr12	120777264	120777555	DHS46683
chr12	120819727	120819979	DHS6710
chr12	120850123	120850415	DHS86468
chr12	120912334	120913062	DHS6757
chr12	120928066	120928522	DHS6763
chr12	120959843	120959944	DHS6774
chr12	121019940	121020186	DHS6802
chr12	121081450	121081693	DHS46824
chr12	121090484	121090651	DHS46831
chr12	121158376	121158875	DHS6879
chr12	121196557	121196727	DHS46894
chr12	121238332	121239031	DHS46921
chr12	121264184	121264500	DHS46932
chr12	121299756	121299854	DHS6969
chr12	121327208	121327361	DHS46960
chr12	121343623	121343991	DHS6983
chr12	121401204	121401501	DHS7015
chr12	121422365	121422591	DHS7029
chr12	121426887	121427060	DHS47006
chr12	124326436	124327137	DHS47032
chr12	124326519	124326768	DHS7055
chr12	124352744	124353707	DHS47057
chr12	124355148	124355921	DHS7074
chr12	124355379	124355900	DHS154044
chr12	124355557	124355990	DHS47060
chr12	124356474	124356734	DHS47062
chr12	124371904	124372192	DHS47080
chr12	124385955	124386223	DHS47094
chr12	124398396	124398627	DHS47105
chr12	124468370	124468934	DHS47162
chr12	124469410	124469541	DHS7148
chr12	124499346	124500728	DHS47186
chr12	124512591	124513195	DHS47195
chr12	124582445	124582696	DHS47256
chr12	124590355	124590621	DHS47262
chr12	124603946	124604270	DHS119535
chr12	124605466	124605541	DHS47275
chr12	124631768	124631800	DHS7271
chr12	124634608	124634699	DHS119549
chr12	124646726	124647187	DHS47303
chr12	124652054	124652529	DHS47307
chr12	124656716	124657594	DHS7291
chr12	124672774	124672839	DHS47320
chr12	124675533	124676030	DHS47323
chr12	124725041	124725560	DHS47368
chr12	124730449	124730759	DHS47374
chr12	124753733	124753903	DHS154326
chr12	124759544	124759765	DHS119650
chr12	124764929	124765426	DHS47403
chr12	124765259	124765479	DHS154336
chr12	124793793	124794487	DHS119693
chr12	124794001	124794424	DHS154361
chr12	124797392	124797918	DHS154364
chr12	124799518	124799878	DHS86954
chr12	124800542	124801674	DHS7392
chr12	124800616	124801480	DHS86955
chr12	124800979	124801306	DHS119701
chr12	124801839	124803072	DHS7393
chr12	124836280	124836804	DHS119725
chr12	124869653	124872580	DHS47471
chr12	124869698	124870387	DHS87009
chr12	124870426	124872007	DHS154428
chr12	124870647	124871245	DHS119751
chr12	124871399	124872087	DHS119752
chr12	124871566	124872803	DHS7447
chr12	124872286	124872498	DHS154429
chr12	124872550	124872749	DHS154430
chr12	124927350	124927967	DHS47509
chr12	125001123	125001462	DHS119853
chr12	125006517	125006765	DHS47567
chr12	125007489	125008276	DHS7540
chr12	125012942	125013465	DHS47576
chr12	125035020	125035466	DHS119881
chr12	125039829	125040391	DHS119887
chr12	125046532	125046989	DHS119895
chr12	125071376	125071772	DHS47619
chr12	125072013	125074125	DHS47620
chr12	125072127	125073111	DHS119917
chr12	125073371	125073918	DHS154600
chr12	125086235	125086638	DHS154610
chr12	125090502	125090716	DHS7600
chr12	125095478	125096424	DHS119936
chr12	125107319	125107647	DHS119950
chr12	125107547	125108071	DHS47661
chr12	125109053	125109598	DHS119953
chr12	125110197	125110408	DHS119954
chr12	125110503	125111055	DHS119955
chr12	125133516	125133812	DHS47687
chr12	125135786	125136041	DHS154650
chr12	125136627	125136778	DHS47690
chr12	125141882	125142057	DHS154657
chr12	125150655	125151165	DHS119987
chr12	125151536	125151888	DHS47709
chr12	125159398	125159522	DHS47717
chr12	125175749	125176415	DHS47733
chr12	125182746	125183052	DHS47740
chr12	125200164	125200455	DHS7669
chr12	125207805	125208204	DHS154708
chr12	125211070	125211425	DHS7676
chr12	125221756	125222340	DHS47775
chr12	125222970	125223869	DHS7685
chr12	125224094	125224426	DHS47778
chr12	125228809	125229086	DHS47784
chr12	125243224	125243467	DHS47796
chr12	125244405	125244684	DHS47797
chr12	125297148	125297936	DHS47838
chr12	125298147	125298385	DHS47840
chr12	125300632	125300818	DHS7743
chr12	125303764	125304667	DHS47846
chr12	125309172	125309357	DHS47852
chr12	125327341	125327843	DHS154793
chr12	125333842	125334197	DHS47874
chr12	125431042	125431419	DHS47916
chr12	125456290	125456737	DHS47941
chr12	130858164	130858394	DHS154883
chr12	130893314	130893531	DHS48023
chr12	130903838	130904301	DHS48038
chr12	130936203	130936701	DHS7931
chr12	130945579	130945926	DHS48083
chr12	130990668	130991323	DHS7995
chr12	130992324	130992531	DHS48136
chr12	130998124	130998387	DHS48144
chr12	131010621	131010842	DHS8016
chr12	131010634	131011098	DHS48155
chr12	131028566	131028799	DHS8026
chr12	131028926	131029159	DHS120411
chr12	131032081	131032265	DHS48161
chr12	131037009	131037257	DHS155073
chr12	131046169	131046652	DHS8044
chr12	131076387	131076792	DHS48213
chr12	131078488	131078656	DHS155113
chr12	131086127	131086509	DHS155119
chr12	131095511	131095920	DHS48232
chr12	131105730	131106012	DHS48240
chr12	131105845	131106686	DHS8097
chr12	131107169	131107427	DHS48242
chr12	131118463	131119473	DHS8111
chr12	131120206	131120471	DHS48258
chr12	131123984	131124308	DHS48261
chr12	131125360	131125861	DHS48263
chr12	131132060	131133174	DHS48271
chr12	131154206	131154802	DHS48290
chr12	131156180	131156310	DHS155184
chr12	131156960	131157925	DHS155185
chr12	131158634	131159055	DHS8160
chr12	131164186	131164631	DHS48303
chr12	131165356	131165688	DHS8167
chr12	131166534	131167477	DHS48306
chr12	131170119	131170668	DHS8175
chr12	131174066	131174377	DHS8181
chr12	131174415	131174937	DHS48314
chr12	131176747	131176967	DHS48316
chr12	131177838	131178838	DHS48319
chr12	131190189	131190692	DHS48331
chr12	131198648	131199100	DHS48339
chr12	131199265	131199720	DHS155224
chr12	131232598	131233088	DHS8227
chr12	131237191	131237846	DHS8231
chr12	131245536	131245859	DHS8236
chr12	131255244	131255913	DHS48374
chr12	131259102	131259886	DHS48380
chr12	131260194	131262005	DHS155260
chr12	131261853	131262411	DHS48383
chr12	131273064	131273550	DHS48392
chr12	131273562	131273804	DHS48393
chr12	131297883	131298070	DHS8262
chr12	131308606	131308847	DHS48411
chr12	131410035	131410722	DHS155319
chr12	131410609	131410747	DHS48444
chr12	131412804	131413234	DHS48446
chr12	131443178	131443463	DHS48474
chr12	131443308	131443520	DHS155343
chr12	131443553	131443881	DHS48475
chr12	131452695	131452920	DHS48486
chr12	131452952	131453111	DHS48487
chr12	131472015	131472270	DHS155365
chr12	131474602	131475499	DHS8365
chr12	131540683	131540891	DHS155432
chr12	131545813	131546050	DHS8436
chr12	131552695	131553147	DHS48585
chr12	131556764	131557366	DHS155449
chr12	131572513	131572698	DHS87891
chr12	131572839	131573306	DHS8462
chr12	131573372	131574786	DHS120813
chr12	131573465	131574118	DHS8463
chr12	131580004	131580560	DHS87899
chr12	131580198	131580449	DHS8470
chr12	131581229	131581658	DHS120819
chr12	131581252	131581447	DHS8471
chr12	131582275	131583157	DHS8473
chr12	131583812	131584078	DHS120822
chr12	131583990	131584114	DHS8475
chr12	131588369	131588571	DHS8482
chr12	131592478	131592793	DHS48629
chr12	131616485	131618750	DHS120855
chr12	131617717	131617988	DHS87934
chr12	131617933	131618486	DHS8508
chr12	131618258	131618520	DHS48653
chr12	131621602	131623539	DHS120861
chr12	131622195	131622765	DHS155521
chr12	131622775	131622883	DHS48659
chr12	131645227	131645683	DHS48687
chr12	131647298	131647572	DHS48690
chr12	131677137	131677528	DHS48721
chr12	131677355	131677654	DHS8565
chr12	131677600	131677778	DHS48722
chr12	131677906	131678185	DHS48723
chr12	131678245	131678408	DHS8566
chr12	131685082	131686759	DHS48731
chr12	131685766	131686682	DHS8575
chr12	131685998	131686439	DHS88012
chr12	131692803	131693461	DHS120921
chr12	131693258	131693750	DHS48739
chr12	131721106	131721183	DHS48761
chr12	131837157	131838133	DHS155666
chr12	131859923	131860365	DHS155687
chr13	77076993	77077658	DHS48886
chr13	77081461	77081931	DHS48890
chr13	77090070	77090650	DHS88218
chr13	77103899	77104079	DHS48897
chr13	77106186	77106309	DHS8753
chr13	77131874	77132091	DHS88236
chr13	77132810	77132953	DHS155703
chr13	77144896	77145443	DHS48909
chr13	77152895	77153138	DHS48912
chr13	77153011	77153249	DHS88260
chr13	77154094	77154301	DHS48915
chr13	77170445	77170689	DHS155722
chr13	77172032	77172355	DHS48928
chr13	77173330	77173483	DHS48932
chr13	77238056	77238626	DHS8822
chr13	77239059	77239368	DHS8823
chr13	77239230	77239392	DHS48955
chr13	77239500	77239640	DHS155754
chr13	77242246	77242633	DHS155758
chr13	77242938	77243133	DHS155759
chr13	77244256	77244444	DHS48960
chr13	77245202	77245319	DHS8826
chr13	77254602	77254912	DHS155767
chr13	77258487	77258993	DHS8832
chr13	77262855	77263080	DHS88332
chr13	77269134	77269241	DHS48975
chr13	77272291	77272735	DHS48978
chr13	77274309	77274522	DHS48979
chr13	77281449	77281830	DHS88343
chr13	77284008	77284358	DHS88345
chr13	77285833	77286060	DHS48988
chr13	77288529	77288563	DHS88350
chr13	77290741	77290952	DHS155791
chr13	77291315	77291551	DHS121172
chr13	77292793	77292953	DHS155793
chr13	77294655	77294881	DHS48999
chr13	77294961	77295140	DHS155795
chr13	77315273	77315474	DHS49011
chr13	77320757	77320979	DHS155813
chr13	77329463	77329794	DHS8869
chr13	77333007	77333164	DHS155817
chr13	77344067	77344335	DHS121190
chr13	77350017	77350361	DHS49029
chr13	77385289	77385492	DHS88406
chr13	77390740	77390920	DHS49055
chr13	77394294	77394445	DHS155858
chr13	77397441	77397767	DHS49066
chr13	77410215	77410367	DHS121229
chr13	77427603	77427898	DHS49085
chr13	77466611	77467216	DHS121252
chr13	77478776	77478941	DHS121258
chr13	77548390	77548749	DHS155932
chr13	77552178	77552448	DHS49163
chr13	77556018	77556375	DHS9005
chr13	77557196	77557356	DHS155938
chr13	77557500	77557653	DHS88492
chr13	77618036	77618138	DHS49201
chr13	77643285	77643363	DHS88527
chr13	77652046	77652101	DHS49213
chr13	77675111	77675303	DHS49224
chr13	77679963	77680090	DHS49226
chr13	77697151	77697376	DHS88544
chr13	77703313	77703530	DHS88549
chr13	77718333	77718539	DHS88554
chr13	77738924	77739066	DHS121332
chr13	77753449	77753479	DHS49245
chr13	77771872	77772101	DHS88569
chr13	77772762	77772902	DHS121341
chr13	77796954	77797243	DHS156009
chr13	77904937	77904976	DHS121374
chr13	77919390	77920006	DHS49306
chr13	77947688	77947897	DHS121383
chr13	77960931	77962063	DHS88652
chr13	77981372	77981540	DHS9188
chr13	77982511	77982656	DHS49336
chr13	77989348	77989764	DHS156094
chr13	77989846	77990415	DHS9197
chr13	78003967	78004232	DHS156100
chr13	78027798	78027970	DHS88686
chr13	78039828	78040208	DHS156115
chr13	78045071	78045216	DHS88690
chr13	78054216	78054646	DHS156125
chr13	110310582	110310749	DHS49380
chr13	110319487	110320118	DHS9251
chr13	110326783	110326975	DHS9258
chr13	110336800	110336895	DHS88730
chr13	110339192	110339389	DHS49407
chr13	110387531	110388296	DHS156202
chr13	110419333	110419478	DHS88778
chr13	110419776	110420081	DHS156233
chr13	110420389	110420493	DHS156234
chr13	110422443	110422549	DHS49489
chr13	110422849	110422916	DHS9333
chr13	110423688	110423861	DHS9335
chr13	110445614	110445773	DHS49507
chr13	110456800	110457379	DHS156264
chr13	110459270	110459523	DHS49520
chr13	110460582	110461136	DHS121525
chr13	110474498	110474618	DHS9377
chr13	110492007	110492316	DHS88814
chr13	110492449	110493433	DHS88815
chr13	110494899	110495071	DHS49556
chr13	110505585	110505944	DHS9401
chr13	110526183	110526561	DHS121555
chr13	110528136	110528830	DHS121557
chr13	110537736	110537854	DHS121566
chr13	110565795	110565966	DHS88858
chr13	110569567	110569617	DHS156346
chr13	110615588	110615754	DHS88884
chr13	110623312	110624451	DHS9473
chr13	110632345	110632871	DHS49669
chr13	110641897	110642415	DHS156392
chr13	110649125	110649287	DHS49679
chr13	110652474	110652597	DHS49681
chr13	110653454	110653748	DHS49683
chr13	110669817	110670175	DHS156407
chr13	110675829	110676265	DHS156410
chr13	110678360	110678595	DHS49693
chr13	110707276	110707837	DHS88942
chr13	110709177	110709583	DHS156429
chr13	110717624	110717762	DHS9533
chr13	110718647	110719167	DHS49717
chr13	110745513	110745744	DHS156443
chr13	110747029	110747610	DHS49738
chr13	110749469	110749952	DHS9548
chr13	110749776	110749890	DHS88962
chr13	110755284	110755930	DHS49749
chr13	110757419	110757649	DHS156451
chr13	110758994	110759137	DHS49753
chr13	110777172	110777699	DHS156469
chr13	110802399	110802547	DHS156492
chr13	110810405	110810961	DHS88998
chr13	110815311	110815502	DHS9598
chr13	110824146	110824709	DHS49813
chr13	110827254	110827486	DHS49818
chr13	110844278	110844471	DHS49838
chr13	110846085	110846250	DHS121773
chr13	110848759	110848895	DHS49841
chr13	110858269	110858554	DHS49849
chr13	110858561	110858660	DHS49850
chr13	110858590	110858925	DHS121780
chr13	110860049	110860245	DHS49853
chr13	110860837	110860983	DHS49855
chr13	110896325	110896999	DHS9653
chr13	110896652	110897178	DHS49880
chr13	110907447	110907602	DHS49893
chr13	110909666	110909777	DHS49895
chr13	110911342	110911916	DHS156587
chr13	110913657	110914511	DHS49900
chr13	110913837	110914217	DHS89055
chr13	110913879	110914227	DHS9664
chr13	110914896	110915304	DHS156591
chr13	110914917	110915271	DHS89056
chr13	110916586	110916713	DHS89059
chr13	110917923	110918277	DHS121807
chr13	110919392	110919900	DHS49905
chr13	110920401	110920590	DHS49908
chr13	110920787	110921225	DHS49909
chr13	110925433	110925712	DHS49912
chr13	110926582	110926831	DHS49914
chr13	110929587	110929754	DHS49918
chr13	110931273	110931433	DHS49919
chr13	110933762	110934077	DHS49924
chr13	110943190	110943332	DHS121823
chr13	110944418	110944569	DHS49928
chr13	110945388	110945576	DHS49929
chr13	110945499	110945614	DHS121826
chr13	110946467	110947013	DHS156620
chr13	110948798	110949283	DHS156621
chr13	110951022	110951253	DHS49932
chr13	110957524	110957792	DHS156629
chr13	110957583	110957595	DHS49940
chr13	110962377	110962746	DHS49944
chr13	110970446	110970967	DHS49955
chr13	110972400	110972755	DHS49958
chr13	110975423	110975916	DHS9712
chr13	110979845	110980178	DHS156648
chr13	110989083	110989450	DHS49981
chr13	111006652	111006761	DHS9736
chr13	111007260	111007515	DHS89107
chr13	111034679	111034856	DHS156687
chr13	111053866	111054073	DHS50063
chr13	111054888	111054987	DHS50064
chr13	111055771	111056040	DHS50065
chr13	111059783	111059922	DHS50069
chr13	111060413	111060817	DHS50070
chr13	111063362	111063970	DHS50073
chr13	111064096	111064288	DHS89136
chr13	111068604	111069337	DHS89142
chr13	111077035	111077312	DHS9783
chr13	111079187	111079631	DHS50094
chr13	111096645	111096927	DHS89156
chr13	111098250	111098688	DHS9793
chr13	111106485	111106988	DHS50123
chr13	111107039	111107515	DHS121964
chr13	111135406	111135568	DHS50158
chr13	111137417	111137596	DHS89182
chr13	111145921	111146041	DHS122008
chr13	111145966	111146106	DHS9835
chr13	111146313	111146547	DHS9836
chr13	111146414	111146696	DHS156784
chr13	111147107	111147311	DHS9837
chr13	111147241	111147437	DHS50171
chr13	111151878	111152261	DHS50178
chr13	111163604	111163795	DHS89199
chr13	111170214	111171852	DHS50202
chr13	111170627	111171014	DHS9857
chr13	111170841	111171136	DHS89206
chr13	111199161	111199807	DHS89227
chr13	111205342	111205643	DHS50231
chr13	111209115	111209333	DHS156845
chr13	111211579	111212368	DHS156846
chr13	111211931	111212628	DHS50237
chr13	111227270	111228778	DHS122075
chr13	111227747	111228621	DHS50252
chr13	111262505	111262766	DHS50268
chr13	111278384	111278577	DHS89267
chr13	111280538	111281122	DHS50280
chr13	111291512	111292248	DHS156898
chr13	111293160	111294022	DHS9936
chr13	111293576	111293841	DHS89282
chr13	111293600	111294161	DHS122113
chr13	111297110	111297815	DHS50294
chr13	111298009	111298269	DHS50295
chr13	111298967	111300197	DHS50298
chr13	111305753	111305982	DHS50303
chr13	111305775	111305931	DHS156915
chr13	111308666	111308820	DHS50310
chr13	111314398	111314615	DHS50317
chr13	111314475	111314634	DHS9955
chr13	111318365	111318597	DHS89297
chr13	111319183	111319320	DHS156923
chr13	111335613	111335996	DHS122142
chr13	111335759	111335854	DHS9967
chr13	111397805	111398073	DHS156959
chr13	111398017	111398138	DHS122158
chr13	111402198	111402425	DHS89326
chr13	111409248	111409436	DHS9990
chr13	111409285	111409559	DHS50367
chr13	111410559	111411262	DHS156964
chr13	111412763	111413101	DHS50372
chr13	111413433	111413622	DHS50373
chr13	111417505	111418170	DHS50376
chr13	111418600	111419117	DHS156973
chr13	111419360	111419548	DHS50377
chr13	111453403	111453698	DHS50402
chr13	111455584	111455963	DHS50406
chr13	111458474	111458809	DHS50411
chr14	90389655	90389779	DHS50421
chr14	90391450	90391540	DHS89377
chr14	90391767	90391880	DHS50422
chr14	90393561	90393730	DHS50423
chr14	90439442	90440197	DHS10045
chr14	90439485	90440023	DHS157030
chr14	90439544	90440047	DHS89389
chr14	90440853	90441218	DHS157032
chr14	90440956	90441169	DHS89390
chr14	90494417	90494781	DHS157069
chr14	90503435	90503461	DHS157076
chr14	90505771	90505913	DHS157077
chr14	90508214	90508331	DHS50475
chr14	90511321	90511472	DHS50478
chr14	90538466	90538675	DHS157101
chr14	90576342	90576582	DHS89466
chr14	90580783	90581154	DHS89469
chr14	90581766	90581962	DHS10120
chr14	90586721	90586906	DHS10124
chr14	90587229	90587422	DHS10125
chr14	90594787	90594937	DHS89475
chr14	90606785	90606962	DHS122295
chr14	90642822	90642977	DHS122316
chr14	90647643	90648092	DHS50566
chr14	90652249	90652528	DHS89511
chr14	90663962	90664540	DHS122341
chr14	90664321	90664623	DHS50583
chr14	90668723	90669140	DHS50587
chr14	90670837	90670934	DHS122344
chr14	90672728	90673028	DHS10202
chr14	90719020	90719240	DHS157226
chr14	90753428	90753634	DHS10244
chr14	90753501	90753607	DHS89558
chr14	90768801	90769002	DHS157256
chr14	90776058	90776152	DHS157258
chr14	90780046	90780348	DHS50651
chr14	90803083	90803257	DHS157272
chr14	90811320	90811916	DHS157273
chr14	90821449	90821637	DHS10275
chr14	90822885	90823012	DHS10276
chr14	90823976	90824101	DHS89583
chr14	90830695	90830907	DHS50669
chr14	90830928	90831238	DHS89590
chr14	90842072	90842290	DHS50675
chr14	90842338	90842488	DHS50676
chr14	90887695	90888240	DHS50691
chr14	90889815	90890457	DHS157309
chr14	90893116	90893371	DHS89617
chr14	90903182	90903334	DHS50704
chr14	90903809	90904414	DHS157321
chr14	90908138	90908458	DHS157325
chr14	90909206	90909647	DHS157326
chr14	90914135	90914516	DHS10325
chr14	90918176	90918415	DHS10327
chr14	90919361	90919753	DHS50721
chr14	90954105	90954429	DHS50748
chr14	90956189	90957135	DHS157353
chr14	90966711	90967053	DHS50761
chr14	90967089	90967276	DHS50762
chr14	90970061	90970414	DHS89673
chr14	90984085	90984145	DHS50783
chr14	90986713	90986888	DHS157386
chr14	90987267	90987713	DHS50786
chr14	90987308	90988084	DHS89689
chr14	90987433	90988196	DHS122506
chr14	91006123	91006316	DHS10403
chr14	91024795	91024863	DHS10425
chr14	91025536	91025806	DHS10428
chr14	91041506	91041669	DHS157439
chr14	91041551	91041897	DHS89742
chr14	91043679	91044093	DHS157442
chr14	91046732	91048904	DHS122560
chr14	91047414	91048211	DHS157447
chr14	91086190	91086480	DHS157487
chr14	91120207	91120409	DHS50921
chr14	91122331	91122585	DHS122605
chr14	91142656	91142831	DHS10521
chr14	91145604	91145926	DHS50944
chr14	91145705	91145829	DHS122624
chr14	91149590	91149696	DHS50948
chr14	91163772	91165526	DHS157538
chr14	91167836	91167950	DHS122638
chr14	91181128	91181755	DHS157550
chr14	91181219	91181483	DHS10544
chr14	91183037	91183219	DHS89827
chr14	91184121	91184762	DHS10546
chr14	91185716	91185949	DHS157552
chr14	91185814	91186145	DHS10547
chr14	91195508	91196010	DHS10559
chr14	91206499	91206688	DHS50992
chr14	91219620	91220081	DHS51000
chr14	91240679	91240943	DHS157583
chr14	91245339	91245519	DHS51012
chr14	91270738	91271206	DHS157596
chr14	91273868	91274149	DHS89864
chr14	91273978	91274500	DHS51030
chr14	91293469	91293613	DHS51044
chr14	91297016	91297349	DHS51048
chr14	91339106	91339757	DHS157634
chr14	91372706	91373086	DHS157662
chr14	103486185	103486364	DHS51090
chr14	103534684	103534803	DHS157681
chr14	103537427	103537757	DHS157684
chr14	103540033	103540077	DHS10689
chr14	103540847	103541014	DHS157687
chr14	103561257	103561381	DHS51133
chr14	103561299	103561439	DHS122785
chr14	103564814	103565707	DHS51135
chr14	103591617	103591654	DHS51150
chr14	103603182	103604550	DHS51156
chr14	103603243	103603732	DHS10728
chr14	103608474	103609051	DHS51158
chr14	103608750	103608955	DHS157749
chr14	103642718	103642746	DHS157766
chr14	103662599	103662894	DHS51210
chr14	103694814	103695036	DHS157801
chr14	103704565	103704671	DHS51243
chr14	103749074	103749542	DHS51277
chr14	103749871	103750441	DHS90074
chr14	103751228	103751761	DHS51281
chr14	103755267	103755485	DHS51284
chr14	103756756	103756882	DHS51286
chr14	103767076	103767421	DHS10835
chr14	103777137	103777360	DHS122931
chr14	103783195	103783945	DHS157852
chr14	103784687	103784894	DHS157853
chr14	103914067	103914277	DHS51363
chr14	103915923	103916409	DHS10895
chr14	103937458	103937695	DHS10904
chr14	103966322	103966451	DHS51384
chr14	103983335	103983557	DHS51400
chr14	103998619	103998792	DHS10934
chr14	103999866	104000373	DHS123001
chr14	104015778	104016729	DHS123015
chr14	104016031	104016521	DHS157944
chr14	104016615	104017431	DHS10950
chr14	104016752	104017862	DHS51416
chr14	104099882	104100157	DHS10984
chr14	104104165	104104517	DHS157984
chr14	104116564	104116887	DHS157987
chr14	104117894	104118102	DHS123046
chr14	104117977	104118276	DHS10991
chr14	104117981	104118222	DHS51465
chr14	104119981	104120566	DHS157989
chr14	104120350	104120545	DHS123048
chr14	104122290	104122595	DHS123049
chr14	104130142	104130594	DHS90211
chr14	104142921	104143258	DHS158006
chr14	104201203	104201296	DHS11059
chr14	104201801	104202280	DHS11060
chr14	104202579	104202957	DHS158061
chr14	104204118	104204423	DHS51541
chr14	104214705	104214940	DHS51549
chr14	104221535	104222093	DHS158073
chr14	104221685	104221963	DHS51553
chr14	104229563	104229657	DHS11079
chr14	104267617	104268222	DHS90268
chr14	104274679	104275146	DHS158090
chr14	104286913	104287249	DHS11102
chr14	104320213	104320369	DHS11119
chr14	104321239	104322194	DHS11122
chr14	104322671	104323070	DHS11124
chr14	104323535	104323964	DHS51600
chr14	104385900	104386197	DHS51651
chr14	104392266	104392468	DHS158164
chr14	104397713	104397796	DHS51660
chr14	104427953	104428683	DHS90344
chr14	104430310	104430626	DHS158181
chr14	104438664	104439167	DHS158185
chr14	104438824	104439400	DHS90348
chr14	104451968	104452290	DHS90354
chr14	104478453	104478906	DHS11232
chr15	72511731	72511937	DHS11263
chr15	72528794	72528931	DHS51739
chr15	72544137	72544532	DHS158252
chr15	72561258	72561461	DHS11281
chr15	72572513	72572691	DHS11289
chr15	72584145	72584248	DHS158276
chr15	72599527	72600321	DHS158285
chr15	72603002	72603446	DHS11309
chr15	72604864	72605541	DHS51785
chr15	72604895	72605548	DHS158290
chr15	72607785	72607969	DHS158293
chr15	72639106	72639286	DHS123318
chr15	72641700	72641925	DHS158310
chr15	72645897	72645997	DHS158314
chr15	72679972	72680136	DHS11347
chr15	72681805	72681966	DHS11349
chr15	72696258	72696422	DHS158332
chr15	72696924	72697165	DHS158333
chr15	72697626	72697671	DHS51823
chr15	72700695	72701045	DHS158339
chr15	72713766	72714027	DHS158342
chr15	72784129	72784608	DHS90475
chr15	72831013	72831230	DHS90495
chr15	72863960	72864038	DHS11424
chr15	73078771	73079040	DHS51937
chr15	73081720	73081979	DHS11529
chr15	73087357	73087427	DHS123411
chr15	73093261	73093310	DHS51944
chr15	73100734	73100963	DHS51952
chr15	73108209	73108689	DHS158509
chr15	73129545	73129931	DHS11570
chr15	73177969	73178253	DHS11614
chr15	73179779	73180294	DHS11617
chr15	73180407	73180513	DHS52035
chr15	73212735	73213040	DHS52045
chr15	73236728	73236947	DHS52065
chr15	73236774	73237021	DHS11655
chr15	73245645	73245949	DHS158614
chr15	73255768	73256342	DHS11666
chr15	73267930	73268100	DHS123532
chr15	73286813	73288024	DHS11690
chr15	73287279	73287554	DHS52117
chr15	73290298	73290566	DHS52119
chr15	73291710	73291909	DHS11694
chr15	73294841	73295335	DHS11696
chr15	73350659	73350969	DHS11737
chr15	73373616	73374003	DHS11753
chr15	73384271	73384440	DHS158711
chr15	73419660	73420368	DHS158731
chr15	73465022	73465387	DHS158753
chr15	73494738	73494924	DHS158766
chr15	73519945	73520309	DHS158777
chr15	74586129	74586296	DHS52263
chr15	74637817	74638249	DHS52314
chr15	74662656	74662865	DHS11884
chr15	74663161	74663337	DHS52321
chr15	74705177	74706525	DHS123704
chr15	74705449	74705712	DHS11921
chr15	74705891	74706138	DHS11922
chr15	74705906	74706345	DHS158900
chr15	74708514	74709097	DHS11925
chr15	74709423	74710020	DHS90873
chr15	74709787	74710078	DHS123708
chr15	74722691	74723498	DHS158911
chr15	74723842	74724456	DHS52368
chr15	74725067	74725323	DHS158912
chr15	74730704	74731461	DHS158919
chr15	74804209	74804917	DHS52386
chr15	74804356	74804912	DHS123744
chr15	74834068	74834552	DHS123747
chr15	74880213	74880307	DHS158960
chr15	74880649	74881418	DHS90911
chr15	74880669	74881432	DHS52416
chr15	74956311	74956663	DHS52462
chr15	74957804	74958002	DHS159020
chr15	74982480	74982566	DHS12042
chr15	75002550	75003049	DHS52474
chr15	75012495	75012673	DHS52477
chr15	75016057	75017565	DHS52482
chr15	75023868	75024546	DHS12062
chr15	75032068	75032258	DHS52491
chr15	75062137	75062627	DHS123870
chr15	75062490	75062698	DHS52508
chr15	75063172	75063836	DHS12085
chr15	75063285	75063844	DHS52509
chr15	75063298	75063809	DHS159062
chr15	75063309	75063818	DHS123872
chr15	75065767	75065824	DHS12087
chr15	75069638	75070022	DHS159064
chr15	75072923	75073506	DHS123879
chr15	75073355	75073623	DHS52516
chr15	75090287	75090618	DHS159079
chr15	75109125	75109232	DHS52540
chr15	75115434	75115536	DHS91016
chr15	75128589	75128966	DHS52555
chr15	75131505	75131732	DHS12147
chr15	75156973	75157091	DHS12157
chr15	75158591	75158912	DHS52571
chr15	75162050	75162771	DHS52573
chr15	75162869	75163006	DHS52574
chr15	75199293	75199767	DHS12176
chr15	75229472	75229912	DHS159134
chr15	75244191	75244611	DHS12186
chr15	75250645	75250936	DHS123947
chr15	75252809	75252929	DHS52592
chr15	75289831	75290256	DHS159159
chr15	75291044	75291251	DHS159160
chr15	75306396	75306517	DHS12219
chr15	75312720	75313025	DHS52625
chr15	75313831	75314027	DHS52627
chr15	75330492	75330879	DHS52634
chr15	75339313	75339899	DHS159177
chr15	75417489	75417712	DHS52662
chr15	75491627	75491808	DHS52696
chr15	75491892	75492189	DHS52697
chr15	75502833	75503017	DHS52705
chr15	75506755	75507723	DHS52709
chr15	75506841	75507001	DHS12328
chr15	75507166	75507682	DHS159241
chr15	75507239	75508372	DHS12329
chr15	75508161	75508810	DHS159243
chr15	98695739	98695957	DHS52745
chr15	98707643	98707791	DHS52753
chr15	98707892	98708078	DHS12384
chr15	98708129	98708364	DHS52754
chr15	98708412	98708594	DHS159304
chr15	98709052	98709365	DHS52755
chr15	98721822	98722221	DHS159315
chr15	98723184	98723352	DHS124087
chr15	98725166	98725485	DHS12400
chr15	98729707	98729965	DHS52778
chr15	98751639	98752062	DHS159332
chr15	98777515	98777822	DHS159357
chr15	98809148	98809719	DHS159371
chr15	98815621	98816290	DHS52836
chr15	98832902	98833218	DHS91242
chr15	98835655	98836225	DHS124143
chr15	98835681	98836129	DHS91246
chr15	98839732	98839952	DHS91248
chr15	98840476	98840596	DHS159388
chr15	98841712	98841959	DHS91250
chr15	98842066	98842227	DHS52855
chr15	98842609	98842804	DHS12492
chr15	98844621	98844748	DHS52858
chr15	98847500	98848257	DHS12499
chr15	98848073	98848321	DHS91258
chr15	98849598	98849698	DHS159397
chr15	98849714	98849953	DHS159398
chr15	98850926	98851303	DHS12502
chr15	98854526	98855402	DHS52870
chr15	98854784	98855787	DHS12506
chr15	98864485	98864606	DHS52879
chr15	98864645	98864825	DHS52880
chr15	98869054	98869264	DHS52887
chr15	98869994	98870311	DHS12515
chr15	98880080	98880515	DHS159418
chr15	98880271	98880327	DHS91286
chr15	98880693	98881034	DHS52897
chr15	98881976	98882227	DHS12527
chr15	98886233	98886355	DHS12532
chr15	98887224	98887387	DHS52902
chr15	98888433	98888631	DHS12534
chr15	98888493	98888647	DHS91297
chr15	98894761	98895667	DHS52910
chr15	98902464	98902834	DHS52919
chr15	98903220	98903700	DHS159434
chr15	98907054	98907262	DHS159435
chr15	98919053	98919510	DHS91324
chr15	98924447	98925129	DHS12560
chr15	98925162	98925380	DHS52937
chr15	98928850	98929315	DHS12562
chr15	98929369	98929825	DHS159452
chr15	98929660	98929880	DHS52938
chr15	98933561	98934072	DHS52943
chr15	98934844	98935114	DHS159458
chr15	98935201	98935406	DHS159459
chr15	98935956	98936147	DHS159460
chr15	98936773	98937014	DHS12568
chr15	98937611	98937735	DHS159465
chr15	98944848	98945325	DHS52956
chr15	98947533	98947708	DHS12577
chr15	98949387	98949628	DHS159479
chr15	98949713	98950371	DHS159480
chr15	98954213	98954423	DHS159485
chr15	98963965	98964314	DHS159491
chr15	98964198	98964392	DHS91370
chr15	98976513	98977053	DHS12599
chr15	98976549	98977032	DHS159500
chr15	98977076	98977358	DHS159501
chr15	99022418	99022728	DHS53011
chr15	99033388	99033512	DHS12635
chr15	99034133	99034294	DHS53019
chr15	99059027	99059115	DHS53044
chr15	99059606	99059929	DHS53045
chr15	99060385	99060570	DHS159526
chr15	99104008	99104144	DHS53086
chr15	99104784	99105092	DHS53087
chr15	99107278	99107575	DHS159556
chr15	99140362	99140615	DHS12704
chr15	99159360	99159523	DHS12712
chr15	99176487	99176549	DHS53133
chr15	99179355	99179587	DHS91469
chr15	99186832	99187101	DHS12728
chr15	99188893	99188964	DHS53143
chr15	99195047	99195327	DHS159602
chr15	99195672	99195809	DHS53145
chr15	99196266	99196666	DHS12733
chr15	99196931	99197150	DHS124350
chr15	99197837	99197973	DHS53148
chr15	99220972	99221109	DHS53167
chr15	99230971	99231420	DHS159626
chr15	99231193	99231336	DHS53176
chr15	99243100	99243268	DHS12760
chr15	99246665	99247272	DHS53184
chr15	99252205	99252278	DHS91506
chr15	99254559	99254870	DHS53193
chr15	99271913	99272118	DHS12786
chr15	99274042	99274645	DHS159666
chr15	99280440	99280679	DHS53219
chr15	99285110	99285226	DHS12795
chr15	99288481	99288755	DHS53221
chr15	99320087	99320825	DHS53235
chr15	99322679	99323300	DHS53237
chr15	99328707	99329005	DHS12817
chr15	99343058	99343223	DHS53245
chr15	99345492	99345579	DHS159697
chr15	99349119	99349163	DHS53248
chr15	99350664	99350993	DHS53249
chr15	99371361	99371527	DHS53263
chr15	99371526	99371711	DHS12840
chr15	99372115	99372254	DHS124425
chr15	99372294	99372597	DHS159715
chr15	99372640	99372817	DHS53265
chr15	99373267	99373497	DHS12843
chr15	99381541	99381726	DHS12852
chr15	99396385	99396785	DHS91560
chr15	99396459	99396809	DHS124435
chr15	99411832	99412134	DHS159737
chr15	99415551	99415805	DHS159738
chr15	99419680	99420119	DHS12870
chr15	99420208	99420531	DHS91570
chr15	99424799	99425305	DHS53292
chr15	99424874	99425111	DHS159744
chr15	99439639	99439889	DHS53296
chr15	99464370	99464722	DHS159764
chr15	99465804	99466074	DHS53319
chr15	99470619	99470766	DHS12902
chr15	99521503	99521924	DHS53373
chr15	99525309	99525523	DHS53375
chr15	99572526	99573024	DHS12981
chr15	99576196	99576416	DHS53414
chr15	99577827	99578397	DHS124546
chr15	99599140	99599511	DHS53432
chr15	99600092	99600506	DHS91633
chr15	99600177	99600470	DHS53433
chr15	99600387	99600798	DHS159861
chr15	99600888	99601082	DHS159862
chr15	99606026	99606370	DHS53440
chr15	99609521	99609634	DHS53442
chr15	99636913	99637086	DHS13016
chr15	99639944	99641157	DHS159880
chr15	99640354	99641154	DHS124575
chr15	99640541	99641175	DHS91651
chr15	99642583	99642957	DHS53458
chr15	99642604	99642712	DHS124576
chr15	99650644	99651483	DHS159884
chr15	99650725	99651291	DHS13022
chr15	99652678	99653014	DHS53465
chr15	99656389	99656612	DHS53469
chr15	99657126	99657332	DHS159887
chr15	99661581	99662211	DHS159893
chr15	99661821	99662044	DHS13031
chr15	99683850	99684879	DHS159909
chr15	99687033	99687084	DHS159912
chr15	99690949	99691179	DHS159917
chr15	99691207	99691611	DHS13051
chr15	99703900	99704049	DHS53519
chr15	99703983	99704071	DHS159923
chr15	99708905	99708998	DHS53522
chr15	99716953	99717425	DHS159931
chr15	99765023	99765270	DHS91712
chr15	99807366	99808641	DHS13105
chr15	99813866	99814379	DHS13107
chr15	99824114	99824296	DHS13110
chr15	99826643	99827001	DHS159971
chr15	99874657	99874975	DHS159989
chr15	99882028	99882399	DHS13131
chr15	99908527	99908768	DHS53609
chr15	99911403	99912451	DHS53612
chr15	99950622	99951005	DHS53634
chr15	99950901	99951050	DHS13169
chr15	99951918	99952002	DHS13171
chr15	99954434	99954867	DHS53638
chr15	99955368	99955661	DHS53640
chr15	99957035	99957280	DHS53641
chr15	99974812	99974903	DHS13180
chr16	69790609	69790822	DHS13208
chr16	69892705	69892913	DHS13248
chr16	69895380	69896067	DHS13250
chr16	69895514	69896027	DHS91818
chr16	69929469	69929901	DHS53734
chr16	69987920	69988522	DHS53778
chr16	70195337	70195487	DHS13348
chr16	70195402	70195680	DHS91897
chr16	70195823	70196407	DHS91898
chr16	70195867	70196308	DHS160136
chr16	70195902	70196420	DHS13349
chr16	70302428	70302593	DHS13373
chr16	70305318	70305653	DHS53830
chr16	70379779	70380084	DHS160178
chr16	70382919	70383448	DHS13407
chr16	70382932	70382960	DHS91920
chr16	70400071	70400191	DHS53848
chr16	70404009	70404376	DHS53849
chr16	70404035	70404352	DHS160184
chr16	70409969	70410202	DHS53851
chr16	70410002	70410467	DHS160186
chr16	70425328	70425713	DHS13424
chr16	70450586	70451445	DHS124868
chr16	70452714	70453486	DHS160201
chr16	70453422	70453830	DHS53870
chr16	70454260	70454587	DHS160204
chr16	70454276	70454620	DHS13433
chr16	70456700	70456971	DHS13435
chr16	70580970	70581091	DHS13501
chr16	70582670	70583431	DHS13502
chr16	70584331	70584371	DHS124925
chr16	70585088	70585354	DHS13504
chr16	70683371	70683724	DHS53982
chr16	70685563	70685726	DHS91998
chr16	70687595	70688363	DHS53986
chr16	70687625	70688510	DHS13558
chr16	70687677	70688250	DHS91999
chr16	70692972	70693179	DHS124988
chr16	70693755	70693822	DHS160330
chr16	70709951	70710327	DHS13581
chr16	70745771	70746405	DHS54027
chr16	70746021	70746557	DHS125028
chr16	70747011	70747582	DHS125029
chr16	70759313	70759906	DHS54045
chr16	70759418	70759623	DHS125044
chr16	70760868	70761166	DHS160369
chr16	70761747	70761885	DHS54047
chr16	70768639	70769976	DHS13631
chr16	70770264	70770597	DHS13632
chr16	70770834	70771042	DHS160376
chr16	70771183	70772056	DHS92042
chr16	70771268	70771964	DHS160377
chr16	70776670	70776789	DHS54059
chr16	70777788	70777902	DHS13637
chr16	70780330	70780721	DHS160381
chr16	70781772	70781864	DHS13639
chr16	70783007	70783310	DHS13641
chr16	70783170	70783431	DHS125070
chr16	70783335	70783492	DHS54069
chr16	70784624	70785902	DHS160384
chr16	70784989	70786128	DHS54072
chr16	70800091	70801096	DHS160394
chr16	70800559	70800933	DHS54097
chr16	70801395	70801726	DHS125085
chr16	70802286	70802568	DHS125086
chr16	70811917	70812289	DHS54108
chr16	70818320	70818557	DHS160407
chr17	429739	430057	DHS13669
chr17	452241	453655	DHS13677
chr17	452320	453712	DHS92075
chr17	453752	454525	DHS92076
chr17	462522	462942	DHS54157
chr17	531548	531809	DHS54193
chr17	531671	532233	DHS125156
chr17	533795	534030	DHS125158
chr17	534788	534916	DHS125159
chr17	536311	537435	DHS13709
chr17	571321	572725	DHS13722
chr17	577492	577630	DHS13725
chr17	591505	591700	DHS54234
chr17	593337	593400	DHS160488
chr17	594755	595152	DHS92129
chr17	611291	611615	DHS54244
chr17	613504	613669	DHS92136
chr17	614478	614588	DHS160497
chr17	622604	622924	DHS54251
chr17	696906	697288	DHS54294
chr17	716585	716846	DHS54314
chr17	719127	719512	DHS54317
chr17	794648	794909	DHS54384
chr17	816473	816652	DHS13858
chr17	821478	821650	DHS54401
chr17	822180	822420	DHS160598
chr17	823070	823358	DHS54403
chr17	832229	832802	DHS54414
chr17	856164	856364	DHS125389
chr17	857661	858364	DHS160619
chr17	874252	874434	DHS125404
chr17	875738	875883	DHS13888
chr17	927373	927885	DHS54487
chr17	995435	995730	DHS125499
chr17	995496	995814	DHS54538
chr17	1002497	1002768	DHS125509
chr17	1003407	1003563	DHS160702
chr17	1005536	1005600	DHS125513
chr17	1005603	1005930	DHS54552
chr17	1006283	1008170	DHS54553
chr17	1008022	1008181	DHS13950
chr17	1013905	1014481	DHS125521
chr17	1025752	1026056	DHS160713
chr17	1026180	1026689	DHS92286
chr17	1028062	1028324	DHS13961
chr17	1031245	1031398	DHS54566
chr17	1040581	1041014	DHS92297
chr17	1042062	1042412	DHS125542
chr17	1048846	1049138	DHS54584
chr17	1048925	1049202	DHS125547
chr17	1050139	1050410	DHS125549
chr17	1053740	1055014	DHS13977
chr17	1057183	1057882	DHS125555
chr17	1059044	1059286	DHS13982
chr17	1059344	1059466	DHS54595
chr17	1104180	1104401	DHS92339
chr17	1106871	1107534	DHS160764
chr17	1137684	1138010	DHS160774
chr17	1159253	1159466	DHS125618
chr17	1162474	1162959	DHS14043
chr17	1184948	1185142	DHS125636
chr17	1229331	1229493	DHS125674
chr17	1409201	1409314	DHS14153
chr17	1441557	1441849	DHS125781
chr17	1441576	1441839	DHS54822
chr17	1442040	1442353	DHS54823
chr17	1443742	1443869	DHS125784
chr17	1444890	1445160	DHS92476
chr17	1445409	1445557	DHS54827
chr17	1445546	1446098	DHS125786
chr17	1445588	1446219	DHS54828
chr17	1445721	1445854	DHS14169
chr17	1445783	1445919	DHS160889
chr17	1446759	1446945	DHS125788
chr17	1446857	1447250	DHS54830
chr17	1447476	1447718	DHS54831
chr17	1447494	1447666	DHS160892
chr17	1447521	1447741	DHS125789
chr17	1448828	1449137	DHS125791
chr17	1451536	1451786	DHS92481
chr17	1451634	1451919	DHS14175
chr17	1455588	1455803	DHS125793
chr17	1456971	1457692	DHS14176
chr17	1457080	1457249	DHS92487
chr17	1457390	1457449	DHS54838
chr17	1459028	1459102	DHS92490
chr17	1459487	1459639	DHS14179
chr17	4132144	4132309	DHS14255
chr17	4179826	4180000	DHS54948
chr17	4198874	4199295	DHS92562
chr17	4205487	4205784	DHS54956
chr17	4205505	4205735	DHS14299
chr17	4209894	4209978	DHS14302
chr17	4226617	4226917	DHS92573
chr17	4249191	4249274	DHS54979
chr17	4253547	4253750	DHS161025
chr17	4253940	4253990	DHS161026
chr17	4254630	4254702	DHS161028
chr17	4319805	4320000	DHS14344
chr17	4330725	4331003	DHS161051
chr17	4355801	4355912	DHS55021
chr17	4385458	4385848	DHS161075
chr17	4392381	4393022	DHS14381
chr17	4399705	4399883	DHS14387
chr17	4407978	4408429	DHS161092
chr17	4408433	4408882	DHS14394
chr17	4411647	4412457	DHS55059
chr17	4411968	4412212	DHS14400
chr17	4413091	4413979	DHS161095
chr17	4417039	4417377	DHS125988
chr17	4417950	4418259	DHS14405
chr17	4418542	4419251	DHS125990
chr17	4425410	4425802	DHS55070
chr17	4428646	4429060	DHS161111
chr17	4465262	4465863	DHS126024
chr17	4469967	4470462	DHS161145
chr17	4471388	4471614	DHS92675
chr17	4472151	4472306	DHS161146
chr17	4473470	4473594	DHS14449
chr17	4475680	4475777	DHS14453
chr17	4479949	4481048	DHS161154
chr17	4485836	4486334	DHS92692
chr17	4497819	4498393	DHS161165
chr17	4530643	4530994	DHS55150
chr17	4541532	4541835	DHS14511
chr17	4615789	4616063	DHS14558
chr17	4616292	4616420	DHS161240
chr17	4625005	4625468	DHS55223
chr17	4662465	4662580	DHS92805
chr17	4664630	4664802	DHS14580
chr17	4667920	4668143	DHS126163
chr17	4676865	4677155	DHS126168
chr17	4676882	4677253	DHS14585
chr17	4689884	4690088	DHS161294
chr17	4722042	4722684	DHS55279
chr17	4722184	4722264	DHS126194
chr17	4722203	4722624	DHS161312
chr17	4742937	4743110	DHS14616
chr17	4743600	4743939	DHS161318
chr17	4911024	4911275	DHS126307
chr17	4911197	4911267	DHS161403
chr17	4916028	4916215	DHS126311
chr17	4919213	4919436	DHS126314
chr17	4923851	4924188	DHS14709
chr17	4926899	4927102	DHS55413
chr17	4927554	4927719	DHS14714
chr17	4927697	4927933	DHS92907
chr17	4929281	4929765	DHS14715
chr17	4946163	4946425	DHS161426
chr17	4977497	4977889	DHS55440
chr17	4983524	4984023	DHS126352
chr17	4996672	4996892	DHS126357
chr17	4998222	4998364	DHS126360
chr17	4998782	4999072	DHS55456
chr17	5021752	5022200	DHS161440
chr17	5038381	5038876	DHS55496
chr17	5101806	5102053	DHS126407
chr17	5112747	5112915	DHS14823
chr17	65353757	65354011	DHS126420
chr17	65354826	65355089	DHS92983
chr17	65356113	65356340	DHS92984
chr17	65408937	65409142	DHS14858
chr17	65427455	65428187	DHS93005
chr17	65437045	65437676	DHS55572
chr17	65437087	65437812	DHS93007
chr17	65463693	65463922	DHS55592
chr17	65471026	65472089	DHS14890
chr17	65471404	65471973	DHS55596
chr17	65524632	65525191	DHS126469
chr17	65527428	65528067	DHS126471
chr17	65569232	65569342	DHS14939
chr17	65571385	65571487	DHS14942
chr17	65576976	65577440	DHS55647
chr17	65578203	65578458	DHS14945
chr17	65675850	65676286	DHS126520
chr17	65706099	65706183	DHS15017
chr17	65711319	65711466	DHS15018
chr17	65713402	65715152	DHS161619
chr17	65713595	65714857	DHS93106
chr17	65715407	65715532	DHS15020
chr17	65731954	65731994	DHS161625
chr17	65779363	65779721	DHS15042
chr17	65780353	65781158	DHS126542
chr17	65797899	65798023	DHS15054
chr17	65887797	65888261	DHS161687
chr17	65889967	65890145	DHS161689
chr17	65897190	65897362	DHS161694
chr17	66032252	66032571	DHS93171
chr17	66061730	66061900	DHS161750
chr17	66110929	66111101	DHS15209
chr17	66184734	66185015	DHS93210
chr17	66222115	66222846	DHS126649
chr17	66222245	66222653	DHS93229
chr17	66283476	66283600	DHS15303
chr17	66285420	66285544	DHS93246
chr17	66291079	66291430	DHS55934
chr17	66301367	66301699	DHS93251
chr17	66314294	66315066	DHS161818
chr17	66314368	66315391	DHS15328
chr17	66314569	66314876	DHS126675
chr17	66317595	66318328	DHS15331
chr17	66320262	66320368	DHS126680
chr17	66322855	66323094	DHS55951
chr17	66325502	66325807	DHS126682
chr17	66344985	66345080	DHS55969
chr17	66365027	66365388	DHS55979
chr17	66373631	66375340	DHS15377
chr17	66373779	66375242	DHS161846
chr17	66377200	66377668	DHS161847
chr17	66379172	66380547	DHS15380
chr17	66387309	66388148	DHS161852
chr17	66434116	66434707	DHS161867
chr17	73878557	73878844	DHS15417
chr17	73885527	73885956	DHS56019
chr17	73886460	73886550	DHS56020
chr17	73890254	73890644	DHS126735
chr17	73890477	73890698	DHS15422
chr17	74052410	74052732	DHS161971
chr17	74089072	74089526	DHS161995
chr17	74089079	74089189	DHS126836
chr17	74089301	74089909	DHS56130
chr17	74089903	74090031	DHS15516
chr17	74090144	74090427	DHS126837
chr17	74115674	74115966	DHS56135
chr17	74147782	74147828	DHS126865
chr17	74257944	74258340	DHS15630
chr17	74258903	74259450	DHS126908
chr17	74259048	74259232	DHS15632
chr17	74259553	74259870	DHS15633
chr17	74264332	74264838	DHS126910
chr17	74289568	74289816	DHS126932
chr17	74355847	74356003	DHS15690
chr17	74363263	74363498	DHS56271
chr17	74366559	74366800	DHS126949
chr17	74373407	74373758	DHS126955
chr17	74373444	74373776	DHS56277
chr17	74409471	74409659	DHS15728
chr17	74410308	74411540	DHS15729
chr17	74410544	74410791	DHS126977
chr17	74411178	74411387	DHS126978
chr17	74416832	74417522	DHS15733
chr17	74440620	74440840	DHS126986
chr17	74444226	74445023	DHS15748
chr17	74455702	74455882	DHS15755
chr17	74456641	74456999	DHS126991
chr17	74458300	74458927	DHS15758
chr17	74458632	74458887	DHS126993
chr17	74458742	74459047	DHS93495
chr17	74458913	74459274	DHS56323
chr17	74476737	74477146	DHS15771
chr17	74479715	74479989	DHS56342
chr17	74495423	74495487	DHS93509
chr17	74497035	74498207	DHS162223
chr17	74500220	74500445	DHS15792
chr17	74523709	74524105	DHS15806
chr17	74584257	74584708	DHS127055
chr17	74592796	74592949	DHS93539
chr17	74596112	74596283	DHS127059
chr17	74596305	74596375	DHS93540
chr17	74627181	74627301	DHS56419
chr17	74627326	74627477	DHS56420
chr17	74627575	74627818	DHS56421
chr17	74627704	74627953	DHS93548
chr17	74627893	74628505	DHS127070
chr17	74628036	74628544	DHS56422
chr17	74628714	74628973	DHS15860
chr17	74631080	74631529	DHS93550
chr17	74675507	74675631	DHS127081
chr17	74676590	74676747	DHS56447
chr17	74676735	74676894	DHS127082
chr17	74692121	74692314	DHS56467
chr17	74692330	74692467	DHS56468
chr17	74695421	74695975	DHS56472
chr17	74705128	74705544	DHS56484
chr17	74740005	74740190	DHS162335
chr17	74740185	74740355	DHS93585
chr17	74741024	74741100	DHS93586
chr17	74763736	74764122	DHS162342
chr17	74812390	74813169	DHS56526
chr17	74812395	74813139	DHS127135
chr17	74812425	74813217	DHS93596
chr17	74812469	74813296	DHS15939
chr17	74812574	74813133	DHS162352
chr17	74835003	74835647	DHS56541
chr17	74835058	74835222	DHS15955
chr17	74839869	74840432	DHS127152
chr17	74862780	74862947	DHS56560
chr17	74867478	74867693	DHS15982
chr17	74876508	74877541	DHS15992
chr17	74876531	74876671	DHS127174
chr17	74877045	74877140	DHS93624
chr17	74877956	74878552	DHS162390
chr17	74881395	74881784	DHS15997
chr18	60294432	60294543	DHS127189
chr18	60300534	60300673	DHS127193
chr18	60318604	60319509	DHS56599
chr18	60318768	60319241	DHS16015
chr18	60369626	60369767	DHS56621
chr18	60437796	60438028	DHS16067
chr18	60479057	60479373	DHS56675
chr18	60494636	60494852	DHS56678
chr18	60496067	60496517	DHS93719
chr18	60513775	60513817	DHS127251
chr18	60515410	60515692	DHS127252
chr18	60521316	60521425	DHS127253
chr18	60545663	60546321	DHS93741
chr18	60547057	60547479	DHS127263
chr18	60547857	60548180	DHS56704
chr18	60548633	60549537	DHS16106
chr18	60552955	60553328	DHS127266
chr18	60553809	60554258	DHS56709
chr18	60604137	60604576	DHS56735
chr18	60605293	60606163	DHS16134
chr18	60653998	60654492	DHS127315
chr18	60663772	60663961	DHS16176
chr18	60663880	60664085	DHS56777
chr18	60671354	60672109	DHS16181
chr18	60723786	60724081	DHS16212
chr18	60727139	60727303	DHS93848
chr18	60727733	60727923	DHS127357
chr18	60738097	60738336	DHS127360
chr18	60753037	60753236	DHS56850
chr18	60781959	60782107	DHS127387
chr18	60782975	60783055	DHS16253
chr18	60784529	60784715	DHS127390
chr18	60786720	60787190	DHS127392
chr18	60787672	60787882	DHS56875
chr18	60790078	60790322	DHS127393
chr18	60790241	60790420	DHS56877
chr18	60796761	60797458	DHS93906
chr18	60797224	60797481	DHS16267
chr18	60798255	60798975	DHS127396
chr18	60824938	60825146	DHS127411
chr18	60825262	60825524	DHS127412
chr18	60826134	60826693	DHS56904
chr18	60826238	60826545	DHS127413
chr18	60833422	60833629	DHS56908
chr18	60841450	60841671	DHS56909
chr18	60842280	60842441	DHS16308
chr18	60843245	60843429	DHS56911
chr18	60845017	60845381	DHS56915
chr18	60845823	60846206	DHS56916
chr18	60850008	60850500	DHS127430
chr18	60872949	60873481	DHS127441
chr18	60873101	60873433	DHS93964
chr18	60875551	60876613	DHS16329
chr18	60875565	60875980	DHS127444
chr18	60938869	60939063	DHS16377
chr18	60952564	60953011	DHS127489
chr18	60959546	60960911	DHS127491
chr18	60964909	60965513	DHS16395
chr18	60967085	60967649	DHS127493
chr18	60978661	60979386	DHS127499
chr18	60979813	60979987	DHS57001
chr18	60979896	60980340	DHS127500
chr18	60982331	60982532	DHS127502
chr18	60990228	60990642	DHS57011
chr18	61013487	61013754	DHS57024
chr18	61014840	61014846	DHS127516
chr18	61076310	61076384	DHS127525
chr18	61107418	61107955	DHS16460
chr18	61108999	61109329	DHS127531
chr18	61111793	61112675	DHS16463
chr18	61145663	61146021	DHS16477
chr18	61147661	61147835	DHS127546
chr18	61149658	61149931	DHS16480
chr18	61150168	61150298	DHS127550
chr18	61154797	61154957	DHS57076
chr18	61154867	61155296	DHS16486
chr18	61159637	61159921	DHS127557
chr18	61163036	61163275	DHS127560
chr18	61171190	61171430	DHS57085
chr18	61174971	61175144	DHS16497
chr18	61177881	61178086	DHS16499
chr18	61182792	61183124	DHS57092
chr18	61186440	61186738	DHS57094
chr18	61186587	61186874	DHS127571
chr18	61187106	61187388	DHS127572
chr18	61229292	61229820	DHS127584
chr18	61238034	61238277	DHS16529
chr18	61259212	61259245	DHS127589
chr18	61284242	61284474	DHS16556
chr18	61323010	61323153	DHS127623
chr18	61391059	61391153	DHS127655
chr18	61392099	61392265	DHS16611
chr18	61420441	61421387	DHS16625
chr18	61447840	61448217	DHS16641
chr18	61467157	61467249	DHS94272
chr18	61471920	61472124	DHS57258
chr18	61486430	61486636	DHS127694
chr18	74211901	74212375	DHS127702
chr18	74236938	74237923	DHS57295
chr18	74247756	74248241	DHS127719
chr18	74259327	74259602	DHS16689
chr18	74271309	74271769	DHS57331
chr18	74298377	74298595	DHS16718
chr18	74299339	74299470	DHS57358
chr18	74300114	74300249	DHS57360
chr18	74300536	74300663	DHS127774
chr18	74300666	74301505	DHS127775
chr18	74346389	74347183	DHS94382
chr18	74349836	74350234	DHS127811
chr18	74372311	74373822	DHS16770
chr18	74382917	74383018	DHS94415
chr18	74425830	74426004	DHS127881
chr18	74427385	74427998	DHS16814
chr18	74476251	74476722	DHS127916
chr18	74482339	74482736	DHS16859
chr18	74482520	74483666	DHS57512
chr18	74506936	74507136	DHS127945
chr18	74509085	74509426	DHS94497
chr18	74513475	74513708	DHS16893
chr18	74539476	74540103	DHS16910
chr18	74571242	74572090	DHS127983
chr18	74578519	74578781	DHS127986
chr18	74593676	74594020	DHS94545
chr18	74594835	74595120	DHS127993
chr18	74597399	74597678	DHS16949
chr18	74621565	74621730	DHS16962
chr18	74622290	74622404	DHS128007
chr18	74640454	74640684	DHS128014
chr18	74642392	74642789	DHS128017
chr18	74642699	74642910	DHS16977
chr18	74643214	74643286	DHS57632
chr18	74643295	74643629	DHS128019
chr18	74643344	74643506	DHS57633
chr18	74646555	74646697	DHS16980
chr18	74649684	74649842	DHS128024
chr18	74650594	74650924	DHS57641
chr18	74651406	74651520	DHS128025
chr18	74652525	74652829	DHS16982
chr18	74663398	74663521	DHS94585
chr18	74665211	74665237	DHS128028
chr18	74666934	74667169	DHS94589
chr18	74667378	74667681	DHS16991
chr18	74705941	74706170	DHS17029
chr18	74713965	74714352	DHS17036
chr18	74750815	74751469	DHS94653
chr18	74758184	74758392	DHS163543
chr18	74776884	74777024	DHS128116
chr18	74777189	74777729	DHS128117
chr18	74790071	74790332	DHS57773
chr18	74790828	74791026	DHS128126
chr18	74792093	74792735	DHS128128
chr18	74792304	74792587	DHS17102
chr18	74806530	74806779	DHS17114
chr18	74808532	74809259	DHS128142
chr18	74808815	74808943	DHS57792
chr18	74809565	74809798	DHS57794
chr18	74810195	74810470	DHS94693
chr18	74811275	74812073	DHS57797
chr18	74835221	74835741	DHS57816
chr18	74846252	74846595	DHS163605
chr18	74850020	74850063	DHS57822
chr18	74863105	74863334	DHS17140
chr18	74863799	74864229	DHS57831
chr18	74865399	74865612	DHS57832
chr18	74879357	74879877	DHS163622
chr18	74884693	74884906	DHS57851
chr18	74885268	74885425	DHS128196
chr18	74889052	74889325	DHS128199
chr18	74896903	74897170	DHS163637
chr18	74905146	74905547	DHS57864
chr18	74911598	74911760	DHS128212
chr18	74912020	74912178	DHS57871
chr18	74912547	74912783	DHS57872
chr18	74914245	74914352	DHS17176
chr18	74952531	74952715	DHS128234
chr18	74952639	74952752	DHS17202
chr18	74987435	74987618	DHS94798
chr18	74987834	74987936	DHS57929
chr18	74988171	74988282	DHS57930
chr18	74992708	74992878	DHS57936
chr18	75006798	75006967	DHS94809
chr18	75007190	75007424	DHS128264
chr18	75007602	75007768	DHS17242
chr18	75026537	75026680	DHS128272
chr18	75055502	75055928	DHS57988
chr18	75055563	75055793	DHS163730
chr18	75055596	75055811	DHS128287
chr18	75055771	75055866	DHS17285
chr18	75056219	75056905	DHS17286
chr18	75056396	75057461	DHS57989
chr18	75057388	75057566	DHS17288
chr18	75124897	75125196	DHS58044
chr18	75126000	75126166	DHS17331
chr18	75148387	75148644	DHS163778
chr18	75148610	75148975	DHS128348
chr18	75161598	75161759	DHS163785
chr18	75214361	75214607	DHS17378
chr18	75232555	75233023	DHS128372
chr18	75276465	75276805	DHS128384
chr18	75278558	75278845	DHS128385
chr18	75279087	75279196	DHS17405
chr18	75280519	75281182	DHS17406
chr18	75285093	75285304	DHS17410
chr18	75285468	75285621	DHS128389
chr18	75287512	75287808	DHS163847
chr18	75288573	75288784	DHS128393
chr18	75324738	75325115	DHS58156
chr18	75329393	75329954	DHS128414
chr18	75329527	75330009	DHS95033
chr18	75329860	75330240	DHS163866
chr18	75335344	75335791	DHS58167
chr19	50003965	50004638	DHS128452
chr19	50062871	50063054	DHS128476
chr19	50064216	50064345	DHS17506
chr19	50064230	50064618	DHS58252
chr19	50074526	50074871	DHS17510
chr19	50292278	50292481	DHS58384
chr19	50352113	50352508	DHS128660
chr19	50368547	50368906	DHS95193
chr19	50369715	50369973	DHS164078
chr19	50374285	50374433	DHS58447
chr19	50395955	50396076	DHS128685
chr19	50420623	50421052	DHS164114
chr19	50422596	50422790	DHS17682
chr19	50427267	50428195	DHS17686
chr19	50457330	50458121	DHS128719
chr19	50457501	50458071	DHS164133
chr19	50478212	50478473	DHS128733
chr19	50481016	50481634	DHS58511
chr19	50481056	50481482	DHS164141
chr19	50500927	50501329	DHS17735
chr19	50500968	50501355	DHS95245
chr19	50502773	50503356	DHS17738
chr19	50503406	50503585	DHS58528
chr19	50504527	50504815	DHS58531
chr19	50505877	50506157	DHS128752
chr19	50506296	50506581	DHS128753
chr19	50506485	50506930	DHS58534
chr19	50510105	50510661	DHS58539
chr19	50530149	50530609	DHS164172
chr19	50553608	50554600	DHS58559
chr19	50562727	50563281	DHS128780
chr19	50676504	50676692	DHS17797
chr19	50717382	50717848	DHS128859
chr19	50720506	50720719	DHS128863
chr19	50730650	50731148	DHS128869
chr19	50733767	50733999	DHS128873
chr19	50733809	50734739	DHS164239
chr19	50734381	50734674	DHS58623
chr19	50748010	50748455	DHS95346
chr19	50765868	50766166	DHS128898
chr19	50767251	50767381	DHS164257
chr19	50767416	50767538	DHS164258
chr19	50767497	50767588	DHS58655
chr19	50769093	50769419	DHS128901
chr19	50769320	50769559	DHS58656
chr19	50843288	50843423	DHS58715
chr19	50871809	50872833	DHS164325
chr19	50897323	50897663	DHS164331
chr19	50908821	50909296	DHS58747
chr19	50908982	50909283	DHS128984
chr19	50909756	50909829	DHS164338
chr19	50910088	50910266	DHS164339
chr19	50912061	50912763	DHS58751
chr19	50912858	50912983	DHS128987
chr19	50913573	50913732	DHS128989
chr19	50913640	50914029	DHS95421
chr19	50913806	50914177	DHS58755
chr19	50914505	50914675	DHS164343
chr20	3021349	3021468	DHS130141
chr20	3052795	3053114	DHS96564
chr20	3065963	3066357	DHS96576
chr20	3072399	3072767	DHS19372
chr20	3096987	3097352	DHS165778
chr20	3099739	3100051	DHS19396
chr20	3108914	3109295	DHS60274
chr20	3116042	3116063	DHS19408
chr20	3134150	3134245	DHS165797
chr20	3161858	3162125	DHS165814
chr20	3180192	3180459	DHS19445
chr20	3180275	3180364	DHS165832
chr20	3201977	3202230	DHS165838
chr20	3203549	3203768	DHS165840
chr20	3204552	3205038	DHS60325
chr20	3205929	3206111	DHS130237
chr20	3206772	3206889	DHS19456
chr20	3206998	3207118	DHS60327
chr20	3210788	3211150	DHS19460
chr20	3210849	3211461	DHS165846
chr20	3211043	3211947	DHS60333
chr20	3211278	3211380	DHS19461
chr20	3234148	3234299	DHS130262
chr20	3234510	3234722	DHS130263
chr20	3235119	3235357	DHS19481
chr20	3255599	3255927	DHS165881
chr20	3255614	3256142	DHS130276
chr20	3260030	3260730	DHS19491
chr20	3266816	3267531	DHS165895
chr20	3292964	3293048	DHS19511
chr20	3294425	3294587	DHS60398
chr20	3334366	3335109	DHS165944
chr20	3354954	3355363	DHS19540
chr20	3359547	3359731	DHS130325
chr20	3381362	3381717	DHS130338
chr20	3411192	3412047	DHS96745
chr20	3411223	3412216	DHS19565
chr20	3411770	3411945	DHS130354
chr20	3412548	3412815	DHS130355
chr20	3460576	3461372	DHS166005
chr20	3460681	3460843	DHS130381
chr20	3472637	3472722	DHS19602
chr20	3513766	3514064	DHS166016
chr20	3540315	3540630	DHS130411
chr20	3594635	3594816	DHS166073
chr20	3596843	3597033	DHS130437
chr20	3613926	3614208	DHS130454
chr20	3630077	3630220	DHS166102
chr20	3631751	3632153	DHS130464
chr20	3694112	3694472	DHS166159
chr20	3694626	3694928	DHS60672
chr20	3694648	3695359	DHS166160
chr20	3694947	3695206	DHS130527
chr20	3706642	3706746	DHS130532
chr20	3714811	3715269	DHS96911
chr20	3722286	3722856	DHS130548
chr20	3733228	3733429	DHS19780
chr20	3733637	3734366	DHS19782
chr20	3735360	3735862	DHS130555
chr20	3736274	3736520	DHS166195
chr20	3736456	3736582	DHS19783
chr20	3737209	3737325	DHS166196
chr20	3738512	3738874	DHS166198
chr20	3764046	3765171	DHS60721
chr20	3764913	3765257	DHS96944
chr20	3765041	3765284	DHS130576
chr20	3852155	3852765	DHS130607
chr20	3852233	3852717	DHS19822
chr20	3853158	3853417	DHS130608
chr20	3853622	3853828	DHS130609
chr20	3855511	3855774	DHS130611
chr20	3877527	3877680	DHS130617
chr20	3885659	3885781	DHS130619
chr20	3888224	3888439	DHS166265
chr20	3889397	3889732	DHS130622
chr20	3892576	3892840	DHS19842
chr20	3898916	3899242	DHS19844
chr20	3902923	3903223	DHS19847
chr20	3903024	3903206	DHS166271
chr20	3903108	3903288	DHS130628
chr20	3912887	3914016	DHS97001
chr20	3913832	3914631	DHS166282
chr20	3913944	3914333	DHS130637
chr20	3993301	3993563	DHS166325
chr20	4040731	4042011	DHS130691
chr20	4048325	4048533	DHS166356
chr20	4050291	4050845	DHS19907
chr20	4118703	4119067	DHS166400
chr20	4121797	4121889	DHS130720
chr20	4124556	4124709	DHS130726
chr20	4126849	4127187	DHS130727
chr20	31481380	31481649	DHS19974
chr20	31482662	31482797	DHS130760
chr20	31568696	31568986	DHS166493
chr20	31573022	31573208	DHS166497
chr20	31578007	31578272	DHS166502
chr20	31579182	31579575	DHS130825
chr20	31658224	31658924	DHS130898
chr20	31665666	31665939	DHS130905
chr20	31666842	31667995	DHS166601
chr20	31683595	31684213	DHS130926
chr20	31684401	31685134	DHS130927
chr20	31690048	31690304	DHS130931
chr20	31690980	31691118	DHS166623
chr20	31693789	31694174	DHS97286
chr20	31706363	31706502	DHS130943
chr20	31708828	31709125	DHS130947
chr20	31746553	31747457	DHS20216
chr20	31746663	31747351	DHS166646
chr20	31768981	31769440	DHS130995
chr20	31769877	31770187	DHS166659
chr20	31774521	31775671	DHS61197
chr20	31774857	31775244	DHS20234
chr20	31775341	31775688	DHS20235
chr20	31785422	31785482	DHS131004
chr20	31785611	31786035	DHS97341
chr20	31819568	31820037	DHS131037
chr20	31824188	31824453	DHS131045
chr20	31836372	31836649	DHS166727
chr20	31868119	31868457	DHS166740
chr20	31873664	31873793	DHS166749
chr20	31888262	31888354	DHS166767
chr20	31889403	31890113	DHS131109
chr20	31907811	31907868	DHS97433
chr20	31972022	31972562	DHS166799
chr20	31988580	31988944	DHS166805
chr20	31995012	31995329	DHS166808
chr20	32003773	32004323	DHS20405
chr20	32025389	32025513	DHS131185
chr20	32087046	32087524	DHS131200
chr20	32142616	32143085	DHS166860
chr20	32155788	32156328	DHS166865
chr20	32232905	32233124	DHS166885
chr20	32240844	32241545	DHS166890
chr20	32241015	32241469	DHS97523
chr20	32260946	32260996	DHS131239
chr20	32361448	32361857	DHS131269
chr20	32400134	32400527	DHS131283
chr20	32435839	32436018	DHS166970
chr20	32436773	32437049	DHS166972
chr20	32450353	32451249	DHS20593
chr20	32450372	32451284	DHS97575
chr20	32450382	32451416	DHS131297
chr20	32450411	32451265	DHS166982
chr20	32454158	32454500	DHS97577
chr20	32461533	32461691	DHS131305
chr20	32462120	32462427	DHS166990
chr20	32464478	32464737	DHS61569
chr20	32515943	32516255	DHS167012
chr20	32521186	32521585	DHS61613
chr20	32528628	32528836	DHS131339
chr20	32531793	32531904	DHS131340
chr20	32538944	32539071	DHS97609
chr20	32559266	32559378	DHS131351
chr20	32609968	32610252	DHS167063
chr20	32621821	32621929	DHS131374
chr20	32630821	32631037	DHS131379
chr20	32640345	32640531	DHS167085
chr20	32648886	32649193	DHS167089
chr20	32677137	32677444	DHS167123
chr20	32688180	32688859	DHS20767
chr20	32688566	32688845	DHS167128
chr20	32744129	32744329	DHS97679
chr20	32770806	32771107	DHS131430
chr20	32772274	32772415	DHS131432
chr20	38825704	38825999	DHS97702
chr20	38827534	38827618	DHS131439
chr20	38861291	38861435	DHS97730
chr20	38861614	38861819	DHS131453
chr20	38873905	38874072	DHS131461
chr20	38877367	38877632	DHS97739
chr20	38893757	38894130	DHS167192
chr20	38894819	38895190	DHS131474
chr20	38905257	38905491	DHS131477
chr20	38912063	38912250	DHS131482
chr20	38921676	38921923	DHS131489
chr20	38953582	38953936	DHS97783
chr20	38954690	38954879	DHS167231
chr20	38996061	38996336	DHS131528
chr20	39020750	39020845	DHS167261
chr20	39024784	39024808	DHS97819
chr20	39025665	39025833	DHS131538
[truncated: 398 more rows]

## Sheet: final_dhs
chr1	26523892	26524009	DHS1	1	+
chr1	26524610	26524677	DHS2	1	+
chr1	26526882	26527076	DHS4	1	+
chr1	26534383	26534432	DHS10	1	+
chr1	26536411	26536660	DHS11	1	+
chr1	26553547	26553678	DHS21	1	+
chr1	26563040	26563310	DHS25	1	+
chr1	26563631	26563664	DHS26	1	+
chr1	26571103	26571265	DHS31	1	+
chr1	26571490	26571595	DHS32	1	+
chr1	26573283	26573367	DHS33	1	+
chr1	26586269	26586462	DHS35	1	+
chr1	26596780	26596848	DHS38	1	+
chr1	26607551	26608049	DHS42	1	+
chr1	26608528	26608656	DHS43	1	+
chr1	26610981	26611807	DHS46	1	+
chr1	26612520	26612570	DHS47	1	+
chr1	26614609	26615548	DHS49	1	+
chr1	26616306	26616734	DHS50	1	+
chr1	26617145	26617354	DHS51	1	+
chr1	26617941	26618153	DHS52	1	+
chr1	26619776	26619928	DHS54	1	+
chr1	26624177	26624405	DHS56	1	+
chr1	26626811	26626881	DHS58	1	+
chr1	26654757	26655080	DHS67	1	+
chr1	26657402	26657549	DHS68	1	+
chr1	26660424	26660620	DHS70	1	+
chr1	26662611	26663840	DHS71	1	+
chr1	26666243	26666338	DHS75	1	+
chr1	26666848	26667017	DHS77	1	+
chr1	26669650	26670062	DHS78	1	+
chr1	26671832	26672049	DHS79	1	+
chr1	26688104	26688655	DHS92	1	+
chr1	26689970	26690143	DHS94	1	+
chr1	26690235	26691190	DHS95	1	+
chr1	26693864	26693995	DHS98	1	+
chr1	26699959	26700505	DHS100	1	+
chr1	26700953	26701306	DHS101	1	+
chr1	26703333	26703541	DHS102	1	+
chr1	26712593	26712766	DHS104	1	+
chr1	26722391	26722554	DHS109	1	+
chr1	26734988	26735674	DHS117	1	+
chr1	26736062	26736856	DHS118	1	+
chr1	26737268	26737399	DHS119	1	+
chr1	26743435	26744190	DHS122	1	+
chr1	26745696	26746154	DHS124	1	+
chr1	26747084	26747420	DHS125	1	+
chr1	26749650	26749790	DHS126	1	+
chr1	26765699	26765906	DHS133	1	+
chr1	26770039	26770118	DHS136	1	+
chr1	26773382	26773608	DHS137	1	+
chr1	26775262	26775413	DHS138	1	+
chr1	26779236	26779262	DHS139	1	+
chr1	26786088	26786242	DHS142	1	+
chr1	26792090	26792169	DHS145	1	+
chr1	26797924	26798185	DHS147	1	+
chr1	26816559	26816627	DHS154	1	+
chr1	26818357	26818519	DHS155	1	+
chr1	26835043	26835188	DHS160	1	+
chr1	26844448	26844606	DHS162	1	+
chr1	26846271	26846512	DHS164	1	+
chr1	26847042	26847078	DHS165	1	+
chr1	26857477	26858159	DHS171	1	+
chr1	26861414	26861466	DHS172	1	+
chr1	26864043	26864322	DHS173	1	+
chr1	26864531	26864835	DHS174	1	+
chr1	26865136	26865686	DHS175	1	+
chr1	26865776	26866002	DHS176	1	+
chr1	26870247	26870569	DHS179	1	+
chr1	26872814	26872960	DHS182	1	+
chr1	26873835	26874314	DHS183	1	+
chr1	26874734	26874849	DHS184	1	+
chr1	26877456	26878090	DHS185	1	+
chr1	26880419	26881022	DHS188	1	+
chr1	26881156	26881756	DHS189	1	+
chr1	26881761	26882515	DHS190	1	+
chr1	26882520	26882583	DHS191	1	+
chr1	26882725	26883174	DHS192	1	+
chr1	26885121	26885359	DHS194	1	+
chr1	26889258	26889300	DHS199	1	+
chr1	26894746	26894850	DHS202	1	+
chr1	26898059	26898188	DHS204	1	+
chr1	26901304	26901459	DHS205	1	+
chr1	26906116	26906336	DHS206	1	+
chr1	26906524	26906612	DHS207	1	+
chr1	26908685	26908978	DHS208	1	+
chr1	26909186	26910013	DHS209	1	+
chr1	26917453	26917633	DHS211	1	+
chr1	26941600	26941745	DHS220	1	+
chr1	27003776	27004467	DHS231	1	+
chr1	27009101	27009316	DHS233	1	+
chr1	27043380	27043849	DHS252	1	+
chr1	27057187	27057869	DHS260	1	+
chr1	27061323	27061443	DHS262	1	+
chr1	27063510	27063615	DHS263	1	+
chr1	27065959	27066147	DHS264	1	+
chr1	27067820	27068116	DHS267	1	+
chr1	27068675	27068867	DHS268	1	+
chr1	27069559	27069816	DHS269	1	+
chr1	27071758	27072071	DHS272	1	+
chr1	27110402	27111077	DHS290	1	+
chr1	27113247	27116782	DHS294	1	+
chr1	27165499	27165718	DHS310	1	+
chr1	27174895	27175001	DHS311	1	+
chr1	27177898	27178157	DHS314	1	+
chr1	27179399	27180094	DHS315	1	+
chr1	27248848	27249810	DHS337	1	+
chr1	27266161	27266330	DHS341	1	+
chr1	27267842	27268057	DHS343	1	+
chr1	27278061	27278221	DHS346	1	+
chr1	27282571	27282754	DHS351	1	+
chr1	27285987	27286524	DHS353	1	+
chr1	27296015	27296129	DHS357	1	+
chr1	27297322	27297746	DHS358	1	+
chr1	27298873	27299271	DHS359	1	+
chr1	27303361	27303445	DHS360	1	+
chr1	27303614	27303671	DHS361	1	+
chr1	27310569	27310768	DHS365	1	+
chr1	27313322	27313548	DHS366	1	+
chr1	27313713	27313913	DHS367	1	+
chr1	27328108	27328513	DHS375	1	+
chr1	27331917	27331985	DHS377	1	+
chr1	27346616	27346837	DHS386	1	+
chr1	27365812	27366013	DHS400	1	+
chr1	27437305	27437564	DHS433	1	+
chr1	27438289	27439122	DHS434	1	+
chr1	27440575	27440738	DHS435	1	+
chr1	27442861	27443072	DHS437	1	+
chr1	27444002	27444558	DHS438	1	+
chr1	27444946	27446484	DHS439	1	+
chr1	27448620	27449561	DHS440	1	+
chr1	27451084	27451334	DHS442	1	+
chr1	27456385	27456507	DHS446	1	+
chr1	27463809	27463940	DHS448	1	+
chr1	27463995	27464589	DHS449	1	+
chr1	27465910	27466225	DHS451	1	+
chr1	27466865	27467208	DHS452	1	+
chr1	27470863	27470962	DHS455	1	+
chr1	27480751	27480939	DHS461	1	+
chr1	27481071	27482359	DHS462	1	+
chr1	27486822	27486924	DHS463	1	+
chr1	27497117	27497583	DHS466	1	+
chr1	27519121	27519759	DHS470	1	+
chr1	27521833	27521986	DHS473	1	+
chr1	27522383	27522609	DHS474	1	+
chr1	27527542	27528009	DHS479	1	+
chr1	27588791	27588835	DHS494	1	+
chr1	27600991	27601342	DHS498	1	+
chr1	27601607	27601870	DHS499	1	+
chr1	111494994	111495119	DHS504	1	+
chr1	111500711	111500842	DHS506	1	+
chr1	111510050	111510158	DHS510	1	+
chr1	111511293	111511516	DHS512	1	+
chr1	111532996	111533227	DHS520	1	+
chr1	111574747	111575349	DHS532	1	+
chr1	111585552	111585654	DHS537	1	+
chr1	111587829	111588232	DHS539	1	+
chr1	111639574	111640090	DHS552	1	+
chr1	111647644	111647863	DHS553	1	+
chr1	111658451	111658814	DHS557	1	+
chr1	111668426	111668589	DHS560	1	+
chr1	111670953	111671045	DHS561	1	+
chr1	111678535	111678855	DHS565	1	+
chr1	111681448	111681683	DHS566	1	+
chr1	111688311	111688413	DHS570	1	+
chr1	111708058	111708202	DHS575	1	+
chr1	111709250	111709373	DHS576	1	+
chr1	111713178	111714019	DHS579	1	+
chr1	111726432	111726746	DHS582	1	+
chr1	111733267	111734665	DHS585	1	+
chr1	111736342	111736416	DHS587	1	+
chr1	111736696	111737111	DHS588	1	+
chr1	111738074	111738401	DHS590	1	+
chr1	111739408	111739548	DHS591	1	+
chr1	111740079	111740555	DHS592	1	+
chr1	111740623	111740816	DHS593	1	+
chr1	111742500	111742724	DHS594	1	+
chr1	111743801	111744053	DHS597	1	+
chr1	111744234	111744319	DHS598	1	+
chr1	111749049	111749234	DHS604	1	+
chr1	111768743	111768800	DHS610	1	+
chr1	111770121	111770543	DHS611	1	+
chr1	111771012	111771557	DHS612	1	+
chr1	111773459	111773562	DHS614	1	+
chr1	111784558	111784816	DHS618	1	+
chr1	111785386	111785521	DHS619	1	+
chr1	111787063	111787183	DHS620	1	+
chr1	111788648	111788866	DHS621	1	+
chr1	111790232	111790410	DHS622	1	+
chr1	111791473	111791804	DHS624	1	+
chr1	111792680	111793152	DHS625	1	+
chr1	111793664	111793801	DHS626	1	+
chr1	111795760	111795959	DHS627	1	+
chr1	111797474	111797621	DHS628	1	+
chr1	111797960	111798311	DHS629	1	+
chr1	111798827	111799397	DHS630	1	+
chr1	111799544	111799716	DHS631	1	+
chr1	111800459	111800553	DHS632	1	+
chr1	111801068	111801246	DHS633	1	+
chr1	111812553	111812913	DHS639	1	+
chr1	111813055	111813397	DHS640	1	+
chr1	111814681	111814821	DHS641	1	+
chr1	111820783	111820995	DHS643	1	+
chr1	111821656	111822098	DHS644	1	+
chr1	111822884	111823136	DHS645	1	+
chr1	111823207	111823806	DHS646	1	+
chr1	111824690	111824921	DHS648	1	+
chr1	111824923	111825070	DHS649	1	+
chr1	111825636	111826107	DHS650	1	+
chr1	111850756	111851103	DHS667	1	+
chr1	111851853	111852111	DHS668	1	+
chr1	111853609	111853705	DHS671	1	+
chr1	111854068	111854289	DHS672	1	+
chr1	111854743	111855086	DHS673	1	+
chr1	111856707	111856848	DHS674	1	+
chr1	111859595	111859680	DHS677	1	+
chr1	111859965	111860129	DHS678	1	+
chr1	111861369	111861493	DHS680	1	+
chr1	111861520	111861817	DHS681	1	+
chr1	111862607	111862830	DHS683	1	+
chr1	111863258	111863363	DHS685	1	+
chr1	111863679	111863852	DHS686	1	+
chr1	111865655	111865699	DHS687	1	+
chr1	111867898	111868055	DHS689	1	+
chr1	111886032	111886436	DHS694	1	+
chr1	111887449	111887752	DHS696	1	+
chr1	111890597	111890698	DHS698	1	+
chr1	111892599	111892992	DHS700	1	+
chr1	111894190	111894551	DHS703	1	+
chr1	111894684	111895027	DHS704	1	+
chr1	111895560	111895652	DHS706	1	+
chr1	111895771	111895826	DHS707	1	+
chr1	111896103	111896174	DHS708	1	+
chr1	111896218	111896492	DHS709	1	+
chr1	111901660	111902003	DHS714	1	+
chr1	111903317	111903469	DHS715	1	+
chr1	111905627	111905873	DHS716	1	+
chr1	111906468	111906514	DHS717	1	+
chr1	111910136	111910395	DHS720	1	+
chr1	111912675	111912762	DHS723	1	+
chr1	111913123	111913235	DHS724	1	+
chr1	111913432	111913596	DHS725	1	+
chr1	111913747	111913897	DHS726	1	+
chr1	111914150	111914342	DHS727	1	+
chr1	111922678	111922987	DHS730	1	+
chr1	111925891	111926108	DHS734	1	+
chr1	111927119	111927538	DHS736	1	+
chr1	111928413	111928444	DHS738	1	+
chr1	111929138	111929327	DHS739	1	+
chr1	111930069	111930159	DHS740	1	+
chr1	111931015	111931226	DHS741	1	+
chr1	111931533	111931744	DHS742	1	+
chr1	111935700	111936024	DHS745	1	+
chr1	111944155	111944390	DHS748	1	+
chr1	111946394	111946555	DHS750	1	+
chr1	111954855	111955033	DHS758	1	+
chr1	111959930	111960061	DHS760	1	+
chr1	111960300	111960499	DHS761	1	+
chr1	111964776	111964906	DHS764	1	+
chr1	111969321	111969425	DHS767	1	+
chr1	111970946	111971380	DHS770	1	+
chr1	111971962	111972192	DHS772	1	+
chr1	111973234	111973424	DHS773	1	+
chr1	111996353	111996744	DHS781	1	+
chr1	111997719	111997911	DHS782	1	+
chr1	112005627	112005980	DHS785	1	+
chr1	112006189	112006316	DHS786	1	+
chr1	112010547	112010780	DHS789	1	+
chr1	112018299	112018449	DHS792	1	+
chr1	112025588	112026178	DHS795	1	+
chr1	112027513	112027572	DHS796	1	+
chr1	112029776	112030117	DHS797	1	+
chr1	112039404	112039467	DHS800	1	+
chr1	112044361	112044566	DHS804	1	+
chr1	112047821	112047928	DHS805	1	+
chr1	112048342	112048457	DHS806	1	+
chr1	112050052	112051353	DHS807	1	+
chr1	112053065	112053247	DHS808	1	+
chr1	112055039	112055284	DHS809	1	+
chr1	112058287	112059218	DHS810	1	+
chr1	112059892	112060074	DHS811	1	+
chr1	112060833	112061210	DHS812	1	+
chr1	112062950	112063259	DHS813	1	+
chr1	112077648	112078553	DHS816	1	+
chr1	112079084	112079213	DHS817	1	+
chr1	112079235	112079612	DHS818	1	+
chr1	112080930	112081676	DHS819	1	+
chr1	112083836	112083998	DHS821	1	+
chr1	112091067	112091230	DHS825	1	+
chr1	112114439	112115189	DHS840	1	+
chr1	112118972	112119240	DHS843	1	+
chr1	112120827	112120991	DHS845	1	+
chr1	112125315	112125554	DHS847	1	+
chr1	112130531	112130666	DHS849	1	+
chr1	112139531	112140584	DHS854	1	+
chr1	112143940	112144025	DHS855	1	+
chr1	112152077	112152266	DHS859	1	+
chr1	112170836	112171089	DHS867	1	+
chr1	112171318	112171410	DHS868	1	+
chr1	112171528	112171714	DHS869	1	+
chr1	112171739	112172104	DHS870	1	+
chr1	112172421	112172673	DHS871	1	+
chr1	112176461	112176766	DHS873	1	+
chr1	112177881	112178093	DHS874	1	+
chr1	112178244	112178420	DHS875	1	+
chr1	112179948	112180034	DHS876	1	+
chr1	112181553	112181704	DHS877	1	+
chr1	112182647	112182829	DHS878	1	+
chr1	112187022	112187153	DHS879	1	+
chr1	112188314	112188904	DHS880	1	+
chr1	112197244	112197368	DHS881	1	+
chr1	112197783	112197876	DHS882	1	+
chr1	112208112	112208155	DHS889	1	+
chr1	112215050	112215197	DHS893	1	+
chr1	112216039	112216185	DHS894	1	+
chr1	112220172	112220344	DHS895	1	+
chr1	112236133	112236217	DHS902	1	+
chr1	112238990	112239183	DHS904	1	+
chr1	112241037	112241301	DHS907	1	+
chr1	112242953	112243076	DHS909	1	+
chr1	112249109	112249313	DHS912	1	+
chr1	112249702	112249807	DHS913	1	+
chr1	112254292	112254421	DHS917	1	+
chr1	112256656	112256718	DHS920	1	+
chr1	112257043	112257329	DHS921	1	+
chr1	112258507	112258564	DHS923	1	+
chr1	112259088	112259249	DHS924	1	+
chr1	112261781	112261904	DHS925	1	+
chr1	112262316	112262450	DHS926	1	+
chr1	112263060	112263156	DHS928	1	+
chr1	112263787	112264201	DHS930	1	+
chr1	112265103	112265556	DHS932	1	+
chr1	112267806	112268020	DHS934	1	+
chr1	112272286	112272475	DHS935	1	+
chr1	112280852	112281515	DHS937	1	+
chr1	112282828	112283188	DHS939	1	+
chr1	112285291	112286018	DHS940	1	+
chr1	112288506	112289501	DHS942	1	+
chr1	112291743	112291798	DHS944	1	+
chr1	112325020	112325191	DHS962	1	+
chr1	112327024	112327385	DHS965	1	+
chr1	112328999	112329070	DHS966	1	+
chr1	112330650	112330917	DHS968	1	+
chr1	112331038	112331068	DHS969	1	+
chr1	112331381	112332894	DHS970	1	+
chr1	112334154	112334221	DHS971	1	+
chr1	112337701	112338065	DHS972	1	+
chr1	112339481	112339560	DHS973	1	+
chr1	112347108	112347333	DHS979	1	+
chr1	112347845	112348063	DHS980	1	+
chr1	112348221	112348369	DHS981	1	+
chr1	112351009	112351194	DHS983	1	+
chr1	112353249	112353936	DHS986	1	+
chr1	112354043	112354284	DHS987	1	+
chr1	112354287	112354468	DHS988	1	+
chr1	112354505	112355042	DHS989	1	+
chr1	112358084	112358200	DHS993	1	+
chr1	112363606	112363914	DHS996	1	+
chr1	112364383	112364547	DHS997	1	+
chr1	112366821	112367113	DHS999	1	+
chr1	112367690	112367828	DHS1000	1	+
chr1	112369552	112369981	DHS1003	1	+
chr1	112371134	112371451	DHS1006	1	+
chr1	112374790	112375003	DHS1010	1	+
chr1	112375451	112375512	DHS1011	1	+
chr1	112375819	112376482	DHS1012	1	+
chr1	112377354	112377582	DHS1014	1	+
chr1	112379031	112379238	DHS1015	1	+
chr1	112379402	112379523	DHS1016	1	+
chr1	112379575	112380078	DHS1017	1	+
chr1	112381595	112382323	DHS1019	1	+
chr1	112382834	112382975	DHS1020	1	+
chr1	112383500	112383718	DHS1021	1	+
chr1	112392375	112392828	DHS1027	1	+
chr1	112395456	112395667	DHS1029	1	+
chr1	112395996	112396040	DHS1030	1	+
chr1	112399873	112400053	DHS1033	1	+
chr1	112402464	112402603	DHS1035	1	+
chr1	112402901	112403038	DHS1036	1	+
chr1	112404422	112404572	DHS1039	1	+
chr1	112405422	112405597	DHS1040	1	+
chr1	112406826	112406947	DHS1042	1	+
chr1	112411691	112412125	DHS1045	1	+
chr1	112414864	112415611	DHS1046	1	+
chr1	112415934	112416064	DHS1047	1	+
chr1	112416203	112416371	DHS1048	1	+
chr1	112416598	112417601	DHS1049	1	+
chr1	112417778	112417879	DHS1050	1	+
chr1	112418214	112418760	DHS1051	1	+
chr1	112419382	112419572	DHS1052	1	+
chr1	112421058	112421350	DHS1053	1	+
chr1	112422252	112422610	DHS1054	1	+
chr1	112424905	112425167	DHS1057	1	+
chr1	112426714	112426818	DHS1059	1	+
chr1	112430386	112430670	DHS1061	1	+
chr1	112439263	112439318	DHS1073	1	+
chr1	112440224	112440471	DHS1075	1	+
chr1	112441533	112441653	DHS1076	1	+
chr1	112444558	112444639	DHS1077	1	+
chr1	112451009	112451152	DHS1082	1	+
chr1	112452963	112453047	DHS1086	1	+
chr1	112453700	112453986	DHS1087	1	+
chr1	112462620	112463730	DHS1091	1	+
chr1	112463736	112463942	DHS1092	1	+
chr1	112471149	112471239	DHS1096	1	+
chr1	112471471	112471560	DHS1097	1	+
chr1	112486222	112486349	DHS1106	1	+
chr1	112487949	112488162	DHS1108	1	+
chr1	112490599	112491869	DHS1109	1	+
chr1	112496035	112496331	DHS1114	1	+
chr1	202773517	202774729	DHS1125	1	+
chr1	202784130	202784514	DHS1132	1	+
chr1	202790457	202791150	DHS1135	1	+
chr1	202794910	202795175	DHS1136	1	+
chr1	202795546	202795701	DHS1137	1	+
chr1	202802742	202802911	DHS1140	1	+
chr1	202803160	202803485	DHS1141	1	+
chr1	202805923	202805976	DHS1143	1	+
chr1	202810364	202810666	DHS1146	1	+
chr1	202828778	202829002	DHS1154	1	+
chr1	202832291	202832401	DHS1156	1	+
chr1	202834270	202834750	DHS1157	1	+
chr1	202840337	202840593	DHS1159	1	+
chr1	202843186	202843304	DHS1160	1	+
chr1	202856388	202856467	DHS1163	1	+
chr1	202859228	202859667	DHS1166	1	+
chr1	202859678	202860032	DHS1167	1	+
chr1	202860092	202860714	DHS1168	1	+
chr1	202886260	202886369	DHS1175	1	+
chr1	202887876	202888033	DHS1176	1	+
chr1	202888508	202888665	DHS1177	1	+
chr1	202893749	202893987	DHS1179	1	+
chr1	202909847	202909930	DHS1183	1	+
chr1	202911087	202911224	DHS1185	1	+
chr1	202911471	202911644	DHS1186	1	+
chr1	202912461	202912599	DHS1187	1	+
chr1	202913579	202913794	DHS1188	1	+
chr1	202920246	202921013	DHS1191	1	+
chr1	202921805	202922319	DHS1192	1	+
chr1	202923185	202923430	DHS1193	1	+
chr1	202925288	202925461	DHS1194	1	+
chr1	202928257	202928732	DHS1196	1	+
chr1	202944353	202944586	DHS1205	1	+
chr1	202947631	202947991	DHS1206	1	+
chr1	202948262	202948351	DHS1207	1	+
chr1	202954736	202955186	DHS1209	1	+
chr1	202968033	202968108	DHS1211	1	+
chr1	202968212	202968925	DHS1212	1	+
chr1	202977683	202978050	DHS1214	1	+
chr1	202989869	202990197	DHS1216	1	+
chr1	203005142	203005888	DHS1228	1	+
chr1	203008269	203009079	DHS1230	1	+
chr1	203009274	203009639	DHS1231	1	+
chr1	203011204	203011701	DHS1234	1	+
chr1	203014747	203014864	DHS1235	1	+
chr1	203015050	203015197	DHS1236	1	+
chr1	203030961	203031130	DHS1252	1	+
chr1	203032293	203032459	DHS1254	1	+
chr1	203033371	203033474	DHS1255	1	+
chr1	203034411	203034764	DHS1256	1	+
chr1	203036792	203037240	DHS1258	1	+
chr1	203037784	203039036	DHS1259	1	+
chr1	203041098	203041392	DHS1260	1	+
chr1	203041402	203042888	DHS1261	1	+
chr1	203043450	203043516	DHS1262	1	+
chr1	203043616	203043931	DHS1263	1	+
chr1	203043975	203044208	DHS1264	1	+
chr1	203044279	203044473	DHS1265	1	+
chr1	203045609	203045827	DHS1266	1	+
chr1	203045909	203046633	DHS1267	1	+
chr1	203046810	203047130	DHS1268	1	+
chr1	203047395	203047504	DHS1269	1	+
chr1	203048317	203048670	DHS1271	1	+
chr1	203048860	203049233	DHS1272	1	+
chr1	203049924	203050066	DHS1273	1	+
chr1	203050516	203050762	DHS1274	1	+
chr1	203050865	203051868	DHS1275	1	+
chr1	203053197	203054529	DHS1277	1	+
chr1	203057683	203057952	DHS1278	1	+
chr1	203068925	203069026	DHS1286	1	+
chr1	203069309	203069975	DHS1287	1	+
chr1	203071040	203071293	DHS1288	1	+
chr1	203072305	203072476	DHS1289	1	+
chr1	203072586	203072914	DHS1290	1	+
chr1	203073146	203073274	DHS1291	1	+
chr1	203082450	203082658	DHS1298	1	+
chr1	203086658	203088513	DHS1302	1	+
chr1	203089802	203089849	DHS1304	1	+
chr1	203090527	203090645	DHS1305	1	+
chr1	203094100	203094246	DHS1307	1	+
chr1	203094301	203094583	DHS1308	1	+
chr1	203095175	203095863	DHS1309	1	+
chr1	203098837	203099928	DHS1311	1	+
chr1	203100316	203100393	DHS1312	1	+
chr1	203101082	203101197	DHS1313	1	+
chr1	203101533	203101917	DHS1314	1	+
chr1	203113583	203114564	DHS1328	1	+
chr1	203114607	203114793	DHS1329	1	+
chr1	203114856	203115087	DHS1330	1	+
chr1	203115940	203116114	DHS1332	1	+
chr1	203119372	203120008	DHS1334	1	+
chr1	203122695	203124094	DHS1336	1	+
chr1	203124533	203124676	DHS1337	1	+
chr1	203126101	203126197	DHS1339	1	+
chr1	203126362	203126724	DHS1340	1	+
chr1	203127311	203127681	DHS1341	1	+
chr1	203129547	203129851	DHS1342	1	+
chr1	203135478	203135531	DHS1347	1	+
chr1	203135677	203136062	DHS1348	1	+
chr1	203136104	203136341	DHS1349	1	+
chr1	203137048	203137331	DHS1351	1	+
chr1	203140905	203141185	DHS1354	1	+
chr1	203141267	203141732	DHS1355	1	+
chr1	203142093	203142403	DHS1356	1	+
chr1	203142759	203143092	DHS1357	1	+
chr1	203145047	203145171	DHS1359	1	+
chr1	203148002	203148339	DHS1362	1	+
chr1	203148385	203148594	DHS1363	1	+
chr1	203148750	203148884	DHS1364	1	+
chr1	203150346	203150391	DHS1365	1	+
chr1	203150951	203151172	DHS1366	1	+
chr1	203153613	203153817	DHS1368	1	+
chr1	203155832	203156096	DHS1369	1	+
chr1	203156176	203156615	DHS1370	1	+
chr1	203159697	203159962	DHS1374	1	+
chr1	203160726	203160854	DHS1375	1	+
chr1	203160908	203161068	DHS1376	1	+
chr1	203161820	203162028	DHS1377	1	+
chr1	203163436	203163663	DHS1378	1	+
chr1	203164703	203164893	DHS1379	1	+
chr1	203165196	203165778	DHS1380	1	+
chr1	203171525	203172416	DHS1383	1	+
chr1	203175302	203175510	DHS1385	1	+
chr1	203182600	203182680	DHS1386	1	+
chr1	203182752	203182850	DHS1387	1	+
chr1	203187709	203187865	DHS1390	1	+
chr1	203191688	203191839	DHS1392	1	+
chr1	203192047	203192160	DHS1393	1	+
chr1	203196556	203196669	DHS1394	1	+
chr1	203200115	203200281	DHS1396	1	+
chr1	203222263	203222326	DHS1410	1	+
chr1	203222512	203222599	DHS1411	1	+
chr1	203253915	203253939	DHS1425	1	+
chr1	203256395	203256988	DHS1427	1	+
chr1	203266458	203266649	DHS1431	1	+
chr1	203272551	203272821	DHS1432	1	+
chr1	203276867	203276952	DHS1434	1	+
chr1	203295382	203295494	DHS1442	1	+
chr1	203297606	203297798	DHS1444	1	+
chr1	203302754	203302843	DHS1446	1	+
chr1	203303519	203303564	DHS1447	1	+
chr1	203305216	203305344	DHS1448	1	+
chr1	203305541	203305672	DHS1449	1	+
chr1	203317225	203317446	DHS1458	1	+
chr1	203318764	203319065	DHS1459	1	+
chr1	203319783	203320019	DHS1460	1	+
chr1	203320113	203320917	DHS1461	1	+
chr1	203322032	203322484	DHS1462	1	+
chr1	203325533	203325556	DHS1464	1	+
chr1	203325965	203326143	DHS1465	1	+
chr1	203327825	203327874	DHS1467	1	+
chr1	203328053	203329015	DHS1468	1	+
chr1	203329540	203329738	DHS1469	1	+
chr1	203329804	203330000	DHS1470	1	+
chr1	203335993	203336102	DHS1473	1	+
chr1	203337441	203337469	DHS1475	1	+
chr1	203337889	203338756	DHS1476	1	+
chr1	203341852	203342159	DHS1478	1	+
chr1	203343075	203343396	DHS1479	1	+
chr1	203343970	203344197	DHS1480	1	+
chr1	203344879	203344941	DHS1481	1	+
chr1	203345408	203345559	DHS1482	1	+
chr1	203347768	203348471	DHS1483	1	+
chr1	203369396	203369578	DHS1489	1	+
chr1	203370404	203370502	DHS1490	1	+
chr1	203374316	203374328	DHS1493	1	+
chr1	203375186	203376200	DHS1494	1	+
chr1	203378539	203378700	DHS1497	1	+
chr1	203388453	203388599	DHS1499	1	+
chr1	203389578	203389689	DHS1500	1	+
chr1	203395189	203395532	DHS1503	1	+
chr1	203396907	203397120	DHS1504	1	+
chr1	203397389	203397611	DHS1505	1	+
chr1	203397984	203398217	DHS1506	1	+
chr1	203399590	203399663	DHS1507	1	+
chr1	203411899	203412495	DHS1512	1	+
chr1	203414749	203415071	DHS1513	1	+
chr1	203416690	203417038	DHS1514	1	+
chr1	203418814	203419171	DHS1517	1	+
chr1	203419254	203419450	DHS1518	1	+
chr1	203438017	203438266	DHS1527	1	+
chr1	203439388	203439720	DHS1528	1	+
chr1	203441840	203442151	DHS1529	1	+
chr1	203444309	203445884	DHS1530	1	+
chr1	203446187	203446409	DHS1531	1	+
chr1	203446578	203446787	DHS1532	1	+
chr1	203451001	203451344	DHS1537	1	+
chr1	203453847	203454086	DHS1538	1	+
chr1	203454364	203454461	DHS1539	1	+
chr1	203454462	203454582	DHS1540	1	+
chr1	203467208	203467442	DHS1544	1	+
chr1	203470032	203470277	DHS1545	1	+
chr1	203471014	203471247	DHS1546	1	+
chr1	203472179	203472249	DHS1547	1	+
chr1	203474610	203474841	DHS1549	1	+
chr1	203475737	203476351	DHS1550	1	+
chr1	203476456	203476771	DHS1551	1	+
chr1	203477040	203477130	DHS1552	1	+
chr1	203478846	203478986	DHS1554	1	+
chr1	203481091	203481143	DHS1555	1	+
chr1	203481323	203481479	DHS1556	1	+
chr1	203484828	203485273	DHS1558	1	+
chr1	203485926	203486108	DHS1559	1	+
chr1	203490408	203490709	DHS1562	1	+
chr1	203490869	203491043	DHS1563	1	+
chr1	203491237	203491520	DHS1564	1	+
chr1	203496723	203496789	DHS1567	1	+
chr1	203497234	203497564	DHS1568	1	+
chr1	203499529	203499696	DHS1570	1	+
chr1	203500396	203500471	DHS1571	1	+
chr1	203507776	203507958	DHS1576	1	+
chr1	203524186	203524547	DHS1582	1	+
chr1	203524759	203528078	DHS1583	1	+
chr1	203532274	203532959	DHS1586	1	+
chr1	203534995	203535142	DHS1589	1	+
chr1	203535688	203535890	DHS1590	1	+
chr1	203536756	203537049	DHS1591	1	+
chr1	203538084	203538539	DHS1592	1	+
chr1	203551033	203551100	DHS1596	1	+
chr1	203551198	203551455	DHS1597	1	+
chr1	203551741	203552120	DHS1598	1	+
chr1	203553783	203554061	DHS1601	1	+
chr1	203555713	203555802	DHS1602	1	+
chr1	203556959	203557098	DHS1603	1	+
chr1	203567792	203568394	DHS1608	1	+
chr1	203569026	203569107	DHS1609	1	+
chr1	203570148	203570856	DHS1611	1	+
chr1	203587736	203587954	DHS1618	1	+
chr1	203590424	203590611	DHS1619	1	+
chr1	203605138	203605887	DHS1628	1	+
chr1	203606590	203607216	DHS1629	1	+
chr1	203607573	203608405	DHS1630	1	+
chr1	203609271	203609492	DHS1631	1	+
chr1	203609999	203610212	DHS1632	1	+
chr1	203612362	203612823	DHS1633	1	+
chr1	203614207	203614627	DHS1635	1	+
chr1	203619050	203619981	DHS1636	1	+
chr1	203630461	203630556	DHS1637	1	+
chr1	203635358	203635461	DHS1640	1	+
chr1	203635684	203636076	DHS1641	1	+
chr1	203639940	203640134	DHS1643	1	+
chr1	203640691	203640819	DHS1645	1	+
chr1	203641118	203641164	DHS1646	1	+
chr1	203642556	203643788	DHS1648	1	+
chr1	203645740	203645934	DHS1649	1	+
chr1	203654929	203655720	DHS1652	1	+
chr1	203659099	203659167	DHS1654	1	+
chr1	203659959	203660316	DHS1655	1	+
chr1	203661522	203663309	DHS1656	1	+
chr1	203677474	203677690	DHS1666	1	+
chr1	203679642	203679816	DHS1668	1	+
chr1	203680070	203680358	DHS1669	1	+
chr1	203680415	203680494	DHS1670	1	+
chr1	203718543	203718729	DHS1692	1	+
chr1	203719847	203720625	DHS1693	1	+
chr1	203729053	203729333	DHS1694	1	+
chr1	203731413	203731600	DHS1695	1	+
chr1	203740853	203741318	DHS1702	1	+
chr1	203743442	203743589	DHS1703	1	+
chr1	203745897	203746268	DHS1705	1	+
chr1	203759619	203759849	DHS1709	1	+
chr1	203760738	203761060	DHS1710	1	+
chr1	203766010	203766117	DHS1713	1	+
chr1	203775825	203775909	DHS1721	1	+
chr1	203776368	203776692	DHS1722	1	+
chr1	214277911	214278020	DHS1724	1	+
chr1	214285019	214285137	DHS1728	1	+
chr1	214285555	214285584	DHS1729	1	+
chr1	214289440	214289722	DHS1737	1	+
chr1	214292079	214292262	DHS1739	1	+
chr1	214293699	214294219	DHS1741	1	+
chr1	214294242	214294347	DHS1742	1	+
chr1	214295918	214296012	DHS1743	1	+
chr1	214296126	214297597	DHS1744	1	+
chr1	214297974	214298817	DHS1745	1	+
chr1	214299067	214299362	DHS1746	1	+
chr1	214300059	214300161	DHS1747	1	+
chr1	214305416	214305677	DHS1752	1	+
chr1	214309113	214309306	DHS1753	1	+
chr1	214309413	214309664	DHS1754	1	+
chr1	214310513	214310575	DHS1755	1	+
chr1	214315645	214315864	DHS1756	1	+
chr1	214320913	214320971	DHS1757	1	+
chr1	214322428	214322444	DHS1759	1	+
chr1	214336178	214336305	DHS1763	1	+
chr1	214336551	214336640	DHS1764	1	+
chr1	214337585	214337810	DHS1765	1	+
chr1	214352470	214352613	DHS1777	1	+
chr1	214359582	214359683	DHS1787	1	+
chr1	214359846	214360177	DHS1788	1	+
chr1	214361436	214361674	DHS1790	1	+
chr1	214361884	214362690	DHS1791	1	+
chr1	214369800	214369927	DHS1793	1	+
chr1	214376430	214376515	DHS1797	1	+
chr1	214376568	214376612	DHS1798	1	+
chr1	214376759	214376959	DHS1799	1	+
chr1	214378246	214378542	DHS1800	1	+
chr1	214379291	214379522	DHS1801	1	+
chr1	214381607	214381640	DHS1802	1	+
chr1	214392303	214392498	DHS1805	1	+
chr1	214405408	214405564	DHS1807	1	+
chr1	214406391	214406589	DHS1808	1	+
chr1	214407936	214408312	DHS1809	1	+
chr1	214409129	214409265	DHS1810	1	+
chr1	214409556	214409722	DHS1811	1	+
chr1	214411682	214411883	DHS1812	1	+
chr1	214413670	214414092	DHS1813	1	+
chr1	214414150	214414313	DHS1814	1	+
chr1	214414460	214414846	DHS1815	1	+
chr1	214419101	214419302	DHS1818	1	+
chr1	214420679	214420785	DHS1820	1	+
chr1	214424906	214425056	DHS1822	1	+
chr1	214434467	214435511	DHS1828	1	+
chr1	214437542	214437768	DHS1829	1	+
chr1	214443023	214443063	DHS1831	1	+
chr1	214444691	214445674	DHS1833	1	+
chr1	214446140	214446346	DHS1835	1	+
chr1	214447400	214447571	DHS1836	1	+
chr1	214450246	214450611	DHS1837	1	+
chr1	214456685	214456758	DHS1841	1	+
chr1	214469786	214471096	DHS1845	1	+
chr1	214474954	214475257	DHS1848	1	+
chr1	214475863	214477284	DHS1849	1	+
chr1	214489859	214490381	DHS1851	1	+
chr1	214494440	214494487	DHS1853	1	+
chr1	214495234	214495637	DHS1854	1	+
chr1	214498399	214498981	DHS1855	1	+
chr1	214508259	214508334	DHS1862	1	+
chr1	214508591	214508774	DHS1863	1	+
chr1	214508939	214509074	DHS1864	1	+
chr1	214509902	214509995	DHS1865	1	+
chr1	214510384	214511432	DHS1866	1	+
chr1	214513219	214514104	DHS1869	1	+
chr1	214537724	214538057	DHS1882	1	+
chr1	214545394	214545997	DHS1884	1	+
chr1	214549814	214550138	DHS1885	1	+
chr1	214551157	214552979	DHS1886	1	+
chr1	214554365	214554772	DHS1887	1	+
chr1	214555596	214555834	DHS1888	1	+
chr1	214560371	214560498	DHS1890	1	+
chr1	214561102	214561194	DHS1891	1	+
chr1	214563094	214563512	DHS1893	1	+
chr1	214566508	214566771	DHS1894	1	+
chr1	214568000	214568403	DHS1896	1	+
chr1	214576119	214576438	DHS1900	1	+
chr1	214577536	214577916	DHS1902	1	+
chr1	214578075	214578321	DHS1903	1	+
chr1	214580844	214581098	DHS1905	1	+
chr1	214584981	214585123	DHS1906	1	+
chr1	214585395	214585756	DHS1907	1	+
chr1	214586749	214586933	DHS1908	1	+
chr1	214590917	214591352	DHS1910	1	+
chr1	214591663	214592222	DHS1911	1	+
chr1	214592872	214593272	DHS1912	1	+
chr1	214595425	214596157	DHS1914	1	+
chr1	214598409	214598809	DHS1915	1	+
chr1	214602636	214602697	DHS1919	1	+
chr1	214604004	214604113	DHS1921	1	+
chr1	214611416	214612238	DHS1923	1	+
chr1	214613458	214613527	DHS1926	1	+
chr1	214613625	214613680	DHS1927	1	+
chr1	214614002	214614357	DHS1928	1	+
chr1	214614387	214614896	DHS1929	1	+
chr1	214629367	214629804	DHS1938	1	+
chr1	214629888	214630063	DHS1939	1	+
chr1	214631555	214631669	DHS1941	1	+
chr1	214637659	214637756	DHS1943	1	+
chr1	214639692	214641023	DHS1946	1	+
chr1	214644493	214644678	DHS1947	1	+
chr1	214645604	214646135	DHS1948	1	+
chr1	214646357	214647420	DHS1949	1	+
chr1	214647782	214647966	DHS1950	1	+
chr1	214648634	214649076	DHS1951	1	+
chr1	214649134	214649385	DHS1952	1	+
chr1	214649426	214651216	DHS1953	1	+
chr1	214655444	214656025	DHS1955	1	+
chr1	214658542	214658647	DHS1958	1	+
chr1	214658657	214658884	DHS1959	1	+
chr1	214662088	214662260	DHS1960	1	+
chr1	214665189	214665347	DHS1962	1	+
chr1	214665793	214665899	DHS1963	1	+
chr1	214666174	214666472	DHS1964	1	+
chr1	214673769	214674458	DHS1968	1	+
chr1	214676543	214676822	DHS1969	1	+
chr1	214676918	214677221	DHS1970	1	+
chr1	214677641	214677832	DHS1971	1	+
chr1	214680217	214680819	DHS1973	1	+
chr1	214680882	214681095	DHS1974	1	+
chr1	214683740	214683874	DHS1975	1	+
chr1	214685401	214685448	DHS1976	1	+
chr1	214686763	214687050	DHS1978	1	+
chr1	214687308	214688512	DHS1979	1	+
chr1	214689432	214689695	DHS1981	1	+
chr1	214689922	214689980	DHS1982	1	+
chr1	214691442	214692153	DHS1983	1	+
chr1	214692183	214692352	DHS1984	1	+
chr1	214693807	214694063	DHS1985	1	+
chr1	214697990	214698350	DHS1987	1	+
chr1	214703168	214703204	DHS1990	1	+
chr1	214706268	214706393	DHS1991	1	+
chr1	214721941	214722066	DHS1993	1	+
chr1	214722331	214722795	DHS1994	1	+
chr1	214731285	214731935	DHS1997	1	+
chr1	214740059	214740424	DHS1999	1	+
chr1	214743529	214744275	DHS2001	1	+
chr1	214747487	214747688	DHS2002	1	+
chr1	214787145	214787305	DHS2013	1	+
chr1	214789241	214789619	DHS2016	1	+
chr1	214790747	214791107	DHS2018	1	+
chr1	214795793	214795916	DHS2020	1	+
chr1	214807392	214807508	DHS2025	1	+
chr1	214820941	214821101	DHS2033	1	+
chr1	214827195	214827432	DHS2038	1	+
chr1	214831561	214831779	DHS2040	1	+
chr1	214833749	214833939	DHS2042	1	+
chr1	214835990	214836186	DHS2044	1	+
chr1	214838433	214838631	DHS2045	1	+
chr1	214839044	214839263	DHS2046	1	+
chr1	214839560	214839806	DHS2047	1	+
chr1	214842526	214842799	DHS2049	1	+
chr1	214843388	214844080	DHS2050	1	+
chr1	214849970	214850193	DHS2051	1	+
chr1	214850362	214850584	DHS2052	1	+
chr1	214850765	214851097	DHS2053	1	+
chr1	214851266	214851490	DHS2054	1	+
chr1	214858980	214859234	DHS2056	1	+
chr1	214859339	214859590	DHS2057	1	+
chr1	214864625	214865355	DHS2058	1	+
chr1	214867668	214867819	DHS2060	1	+
chr1	214868886	214869150	DHS2062	1	+
chr1	214869217	214869411	DHS2063	1	+
chr1	214870829	214870980	DHS2064	1	+
chr1	214871934	214872174	DHS2065	1	+
chr1	214872343	214872483	DHS2066	1	+
chr1	214873963	214874179	DHS2067	1	+
chr1	214890970	214891272	DHS2075	1	+
chr1	214891450	214891994	DHS2076	1	+
chr1	214892104	214892406	DHS2077	1	+
chr1	214893898	214894276	DHS2079	1	+
chr1	214910933	214911000	DHS2083	1	+
chr1	214911826	214911889	DHS2084	1	+
chr1	214915702	214915851	DHS2086	1	+
chr1	214916546	214916657	DHS2087	1	+
chr1	214917110	214917342	DHS2088	1	+
chr1	214917850	214918033	DHS2089	1	+
chr1	214920774	214921680	DHS2092	1	+
chr1	214925602	214925809	DHS2094	1	+
chr1	214930774	214931204	DHS2098	1	+
chr1	214941657	214942068	DHS2105	1	+
chr1	214946502	214946541	DHS2107	1	+
chr1	214946953	214947014	DHS2108	1	+
chr1	214948265	214948400	DHS2109	1	+
chr1	214950987	214951081	DHS2111	1	+
chr1	214951128	214951186	DHS2112	1	+
chr1	214960120	214960185	DHS2116	1	+
chr1	214962807	214963070	DHS2117	1	+
chr1	214964343	214964828	DHS2118	1	+
chr1	214965005	214966509	DHS2119	1	+
chr1	214974509	214974918	DHS2124	1	+
chr1	214976650	214976823	DHS2126	1	+
chr1	214976924	214977023	DHS2127	1	+
chr1	214977182	214977387	DHS2128	1	+
chr1	214978239	214978284	DHS2129	1	+
chr1	214978348	214978371	DHS2130	1	+
chr1	214988768	214988950	DHS2135	1	+
chr1	214989104	214989228	DHS2136	1	+
chr1	215023925	215024358	DHS2152	1	+
chr1	215028518	215028543	DHS2154	1	+
chr1	215029863	215030043	DHS2155	1	+
chr1	215129946	215130318	DHS2202	1	+
chr1	215130508	215131694	DHS2203	1	+
chr1	215133223	215133336	DHS2205	1	+
chr1	215140884	215141858	DHS2207	1	+
chr1	215142223	215142395	DHS2208	1	+
chr1	215147324	215147470	DHS2210	1	+
chr1	215150643	215150737	DHS2212	1	+
chr1	215151644	215151923	DHS2213	1	+
chr1	215152164	215152336	DHS2214	1	+
chr1	215152618	215152902	DHS2215	1	+
chr1	215154910	215155124	DHS2216	1	+
chr1	215155879	215157125	DHS2217	1	+
chr1	215166502	215166749	DHS2220	1	+
chr1	215168011	215168320	DHS2222	1	+
chr1	215170620	215170935	DHS2223	1	+
chr1	215173661	215173745	DHS2224	1	+
chr1	215180808	215181533	DHS2228	1	+
chr1	215181914	215182186	DHS2229	1	+
chr1	215182357	215182525	DHS2230	1	+
chr1	215183378	215183468	DHS2231	1	+
chr1	215188604	215188712	DHS2233	1	+
chr1	215192624	215192708	DHS2236	1	+
chr1	215193195	215193265	DHS2237	1	+
chr1	215197353	215197479	DHS2239	1	+
chr1	215212724	215212847	DHS2242	1	+
chr1	215213870	215214067	DHS2243	1	+
chr1	215219512	215219559	DHS2246	1	+
chr1	215226710	215226908	DHS2248	1	+
chr1	215227372	215227456	DHS2249	1	+
chr1	215227669	215227825	DHS2250	1	+
chr1	215228659	215229029	DHS2251	1	+
chr1	215233531	215233901	DHS2254	1	+
chr1	215234518	215234603	DHS2255	1	+
chr1	215237121	215237203	DHS2257	1	+
chr1	215237213	215237441	DHS2258	1	+
chr1	215238442	215238543	DHS2259	1	+
chr1	215242232	215242366	DHS2262	1	+
chr1	215242740	215242815	DHS2263	1	+
chr1	215244752	215244834	DHS2264	1	+
chr1	215245041	215245315	DHS2265	1	+
chr1	215246083	215246164	DHS2266	1	+
chr1	215257690	215257842	DHS2273	1	+
chr1	215260592	215260803	DHS2274	1	+
chr1	215262894	215263141	DHS2277	1	+
chr1	215270438	215270546	DHS2280	1	+
chr1	215277710	215277946	DHS2281	1	+
chr1	215287318	215288473	DHS2286	1	+
chr1	215290297	215290448	DHS2287	1	+
chr1	215291400	215291461	DHS2288	1	+
chr1	215297097	215297303	DHS2290	1	+
chr1	215298596	215298817	DHS2291	1	+
chr1	215299984	215300118	DHS2292	1	+
chr1	215302347	215302583	DHS2295	1	+
chr1	215303852	215304041	DHS2296	1	+
chr1	215322140	215322163	DHS2308	1	+
chr1	215325688	215325916	DHS2309	1	+
chr1	215329620	215329957	DHS2310	1	+
chr1	215334540	215334747	DHS2313	1	+
chr1	230877015	230877570	DHS2315	1	+
chr1	230879017	230879150	DHS2318	1	+
chr1	230880896	230881394	DHS2321	1	+
chr1	230881615	230881757	DHS2322	1	+
chr1	230883380	230883767	DHS2324	1	+
chr1	230888361	230888562	DHS2328	1	+
chr1	230889306	230889477	DHS2329	1	+
chr1	230894857	230894908	DHS2332	1	+
chr1	230894915	230895180	DHS2333	1	+
chr1	230895324	230895590	DHS2334	1	+
chr1	230895931	230896123	DHS2335	1	+
chr1	230897317	230897450	DHS2337	1	+
chr1	230903035	230903484	DHS2341	1	+
chr1	230905873	230906097	DHS2344	1	+
chr1	230906724	230906849	DHS2345	1	+
chr1	230909574	230909625	DHS2349	1	+
chr1	230912013	230912284	DHS2352	1	+
chr1	230919080	230919380	DHS2359	1	+
chr1	230921047	230921319	DHS2360	1	+
chr1	230922042	230922167	DHS2361	1	+
chr1	230923591	230923745	DHS2363	1	+
chr1	230924662	230924884	DHS2364	1	+
chr1	230928078	230928364	DHS2369	1	+
chr1	230928935	230929109	DHS2370	1	+
chr1	230930318	230930590	DHS2371	1	+
chr1	230942909	230943157	DHS2378	1	+
chr1	230943572	230943762	DHS2379	1	+
chr1	230943985	230944416	DHS2380	1	+
chr1	230957420	230958306	DHS2386	1	+
chr1	230958903	230958971	DHS2387	1	+
chr1	230959087	230960020	DHS2388	1	+
chr1	230962344	230962624	DHS2390	1	+
chr1	230963579	230964102	DHS2391	1	+
chr1	230994560	230995392	DHS2403	1	+
chr1	230995402	230995568	DHS2404	1	+
chr1	231001455	231003260	DHS2410	1	+
chr1	231016393	231016496	DHS2419	1	+
chr1	231018555	231018710	DHS2421	1	+
chr1	231020170	231020530	DHS2423	1	+
chr1	231026121	231026208	DHS2424	1	+
chr1	231027089	231028371	DHS2425	1	+
chr1	231029731	231029816	DHS2426	1	+
chr1	231030205	231030399	DHS2427	1	+
chr1	231030796	231030840	DHS2428	1	+
chr1	231031870	231032005	DHS2429	1	+
chr1	231032557	231033416	DHS2430	1	+
chr1	231033664	231033977	DHS2431	1	+
chr1	231034303	231034400	DHS2433	1	+
chr1	231035114	231035251	DHS2434	1	+
chr1	231035584	231036152	DHS2435	1	+
chr1	231037214	231037570	DHS2436	1	+
chr1	231041169	231041277	DHS2438	1	+
chr1	231041438	231041553	DHS2439	1	+
chr1	231046586	231046849	DHS2446	1	+
chr1	231049222	231049757	DHS2448	1	+
chr1	231052891	231054055	DHS2449	1	+
chr1	231061445	231061508	DHS2452	1	+
chr1	231073166	231073602	DHS2457	1	+
chr1	231075392	231075915	DHS2458	1	+
chr1	231076388	231076466	DHS2459	1	+
chr1	231081750	231081977	DHS2461	1	+
chr1	231082407	231082523	DHS2462	1	+
chr1	231089044	231089200	DHS2465	1	+
chr1	231089416	231089531	DHS2466	1	+
chr1	231090344	231090596	DHS2467	1	+
chr1	231092160	231092480	DHS2468	1	+
chr1	231108578	231109098	DHS2472	1	+
chr1	231109332	231109655	DHS2473	1	+
chr1	231112951	231113192	DHS2474	1	+
chr1	231118261	231118893	DHS2477	1	+
chr1	231119187	231119520	DHS2478	1	+
chr1	231129668	231129831	DHS2484	1	+
chr1	231130757	231131118	DHS2485	1	+
chr1	231136881	231137394	DHS2491	1	+
chr1	231159204	231159393	DHS2503	1	+
chr1	231161725	231162276	DHS2504	1	+
chr1	231164082	231164406	DHS2506	1	+
chr1	231164527	231164792	DHS2507	1	+
chr1	231166094	231166152	DHS2508	1	+
chr1	231170598	231170858	DHS2513	1	+
chr1	231171902	231172232	DHS2515	1	+
chr1	231172606	231172917	DHS2516	1	+
chr1	231186277	231186483	DHS2533	1	+
chr1	231189537	231189674	DHS2535	1	+
chr1	231189767	231189884	DHS2536	1	+
chr1	231192254	231192444	DHS2537	1	+
chr1	231198431	231198649	DHS2539	1	+
chr1	231201968	231202113	DHS2540	1	+
chr1	231211534	231212034	DHS2542	1	+
chr1	231212738	231212984	DHS2544	1	+
chr1	231220757	231220911	DHS2546	1	+
chr1	231227046	231227411	DHS2548	1	+
chr1	231227493	231228112	DHS2549	1	+
chr1	231229132	231229160	DHS2550	1	+
chr1	231233044	231233102	DHS2553	1	+
chr1	231234338	231234429	DHS2555	1	+
chr1	231235669	231235941	DHS2557	1	+
chr1	231235982	231236231	DHS2558	1	+
chr1	231242927	231243255	DHS2561	1	+
chr1	231256226	231256348	DHS2570	1	+
chr1	231260724	231261034	DHS2574	1	+
chr1	231261706	231262114	DHS2575	1	+
chr1	231262365	231262774	DHS2576	1	+
chr1	231266092	231266134	DHS2578	1	+
chr1	231266157	231266450	DHS2579	1	+
chr1	231284060	231284209	DHS2589	1	+
chr1	231287415	231287608	DHS2592	1	+
chr1	231288094	231288194	DHS2593	1	+
chr1	231288841	231288866	DHS2594	1	+
chr1	231289545	231289868	DHS2596	1	+
chr1	231290433	231290675	DHS2597	1	+
chr1	231292752	231292870	DHS2598	1	+
chr1	231299612	231299789	DHS2603	1	+
chr1	231299900	231300358	DHS2604	1	+
chr1	231301213	231301591	DHS2605	1	+
chr1	231302238	231302376	DHS2606	1	+
chr1	231302480	231302691	DHS2607	1	+
chr1	231303553	231303687	DHS2608	1	+
chr1	231305431	231305489	DHS2610	1	+
chr1	231306700	231307076	DHS2611	1	+
chr1	231312326	231312591	DHS2613	1	+
chr1	231313153	231313245	DHS2614	1	+
chr1	231313274	231313363	DHS2615	1	+
chr1	231313746	231314078	DHS2616	1	+
chr1	231314184	231314327	DHS2617	1	+
chr1	231314904	231315048	DHS2618	1	+
chr1	231317103	231317408	DHS2619	1	+
chr1	231317618	231317631	DHS2620	1	+
chr1	231318826	231319073	DHS2622	1	+
chr1	231319511	231319753	DHS2623	1	+
chr1	231319933	231320131	DHS2624	1	+
chr1	231322139	231322404	DHS2627	1	+
chr1	231322778	231323008	DHS2628	1	+
chr1	231324253	231324356	DHS2630	1	+
chr1	231325490	231325658	DHS2632	1	+
chr1	231325841	231325978	DHS2633	1	+
chr1	231326512	231326805	DHS2634	1	+
chr1	231328258	231328657	DHS2637	1	+
chr1	231330318	231330500	DHS2640	1	+
chr1	231332775	231332905	DHS2643	1	+
chr1	231336057	231337389	DHS2646	1	+
chr1	231346963	231347596	DHS2655	1	+
chr1	231348605	231349049	DHS2656	1	+
chr1	231349862	231350269	DHS2657	1	+
chr1	231350809	231350990	DHS2658	1	+
chr1	231351317	231351546	DHS2659	1	+
chr1	231353900	231354514	DHS2662	1	+
chr1	231354803	231355179	DHS2663	1	+
chr1	231383448	231383561	DHS2676	1	+
chr1	231384605	231384749	DHS2677	1	+
chr1	231394134	231394322	DHS2682	1	+
chr1	231402412	231402948	DHS2687	1	+
chr1	231408692	231408998	DHS2691	1	+
chr1	231413913	231414241	DHS2699	1	+
chr1	231449742	231449857	DHS2718	1	+
chr1	231509793	231509872	DHS2736	1	+
chr1	231511977	231512178	DHS2738	1	+
chr1	231513482	231513642	DHS2741	1	+
chr1	231524996	231525262	DHS2747	1	+
chr1	231533460	231533907	DHS2753	1	+
chr1	231539934	231540081	DHS2754	1	+
chr1	231541418	231541467	DHS2755	1	+
chr1	231542881	231543421	DHS2756	1	+
chr1	231543534	231544212	DHS2757	1	+
chr1	231552364	231552548	DHS2760	1	+
chr1	231552590	231553009	DHS2761	1	+
chr1	231553262	231553499	DHS2762	1	+
chr1	231558859	231559158	DHS2766	1	+
chr1	231565260	231565522	DHS2769	1	+
chr1	231612361	231612578	DHS2784	1	+
chr1	231621400	231621752	DHS2788	1	+
chr1	231633470	231633798	DHS2794	1	+
chr1	231636404	231636701	DHS2795	1	+
chr1	231642534	231642613	DHS2797	1	+
chr1	231644349	231644592	DHS2799	1	+
chr1	231652014	231652051	DHS2803	1	+
chr1	231652915	231653297	DHS2804	1	+
chr1	231655044	231655103	DHS2805	1	+
chr1	231662567	231662804	DHS2808	1	+
chr1	231669121	231669274	DHS2810	1	+
chr1	231671930	231671971	DHS2811	1	+
chr1	231679992	231680171	DHS2816	1	+
chr1	231680795	231681163	DHS2818	1	+
chr1	231685889	231686460	DHS2819	1	+
chr1	231693762	231694013	DHS2821	1	+
chr1	231694151	231694447	DHS2822	1	+
chr1	231698780	231699011	DHS2823	1	+
chr1	231702345	231702419	DHS2826	1	+
chr1	231717093	231717217	DHS2832	1	+
chr1	231717446	231717623	DHS2833	1	+
chr1	231718982	231719363	DHS2836	1	+
chr1	231721681	231721800	DHS2839	1	+
chr1	231746212	231746506	DHS2851	1	+
chr1	231750509	231750762	DHS2853	1	+
chr1	231752605	231752673	DHS2854	1	+
chr1	231753951	231754140	DHS2856	1	+
chr1	231754687	231754847	DHS2857	1	+
chr1	231755005	231755303	DHS2858	1	+
chr1	231766183	231767243	DHS2864	1	+
chr1	231767624	231768180	DHS2865	1	+
chr1	231774504	231775005	DHS2868	1	+
chr1	231775657	231775829	DHS2869	1	+
chr1	231778238	231779024	DHS2870	1	+
chr1	231788993	231789188	DHS2876	1	+
chr1	231789286	231789681	DHS2877	1	+
chr1	231800215	231800451	DHS2881	1	+
chr1	231802585	231802819	DHS2882	1	+
chr1	231803090	231803212	DHS2883	1	+
chr1	231804503	231804662	DHS2885	1	+
chr1	231808443	231808948	DHS2889	1	+
chr1	231810375	231810667	DHS2890	1	+
chr1	231810902	231811594	DHS2891	1	+
chr1	231813691	231814381	DHS2894	1	+
chr1	231816142	231816395	DHS2896	1	+
chr1	231817863	231818130	DHS2897	1	+
chr1	231820717	231820771	DHS2898	1	+
chr1	231825616	231825716	DHS2900	1	+
chr1	231826301	231826815	DHS2901	1	+
chr1	231827319	231827839	DHS2902	1	+
chr1	231830528	231830625	DHS2905	1	+
chr1	231834170	231834341	DHS2907	1	+
chr1	231834431	231834570	DHS2908	1	+
chr1	231836199	231836305	DHS2911	1	+
chr1	231837370	231837590	DHS2912	1	+
chr1	231839423	231839974	DHS2914	1	+
chr1	231840625	231840736	DHS2915	1	+
chr1	231843941	231844175	DHS2917	1	+
chr1	231847018	231847061	DHS2920	1	+
chr1	231847406	231847501	DHS2921	1	+
chr1	231847533	231847897	DHS2922	1	+
chr1	231850899	231851043	DHS2925	1	+
chr1	231855758	231855957	DHS2930	1	+
chr1	231858144	231858432	DHS2931	1	+
chr1	231859826	231860055	DHS2932	1	+
chr1	231860723	231860834	DHS2933	1	+
chr1	231866748	231866795	DHS2938	1	+
chr1	231867806	231868197	DHS2939	1	+
chr1	231870161	231870595	DHS2941	1	+
chr1	231876851	231876974	DHS2947	1	+
chr1	231877071	231877314	DHS2948	1	+
chr1	231879903	231880679	DHS2950	1	+
chr1	231886430	231886530	DHS2953	1	+
chr1	231892482	231893388	DHS2956	1	+
chr1	231893992	231894026	DHS2957	1	+
chr1	231894844	231894923	DHS2958	1	+
chr1	231899796	231899991	DHS2960	1	+
chr1	231902435	231902468	DHS2961	1	+
chr10	120919008	120919211	DHS2974	1	+
chr10	120921097	120921611	DHS2976	1	+
chr10	120922130	120922344	DHS2977	1	+
chr10	120924687	120925733	DHS2978	1	+
chr10	120927369	120927505	DHS2979	1	+
chr10	120928323	120928396	DHS2980	1	+
chr10	120936892	120937016	DHS2983	1	+
chr10	120937776	120938588	DHS2984	1	+
chr10	120949315	120949663	DHS2985	1	+
chr10	120950862	120951057	DHS2987	1	+
chr10	120951507	120951776	DHS2988	1	+
chr10	120958532	120959296	DHS2990	1	+
chr10	120978874	120979133	DHS2996	1	+
chr10	120979480	120979780	DHS2997	1	+
chr10	120979883	120980070	DHS2998	1	+
chr10	121006198	121007179	DHS3007	1	+
chr10	121009947	121010768	DHS3008	1	+
chr10	121010834	121011183	DHS3009	1	+
chr10	121015364	121015432	DHS3012	1	+
chr10	121021606	121021729	DHS3013	1	+
chr10	121029347	121029489	DHS3015	1	+
chr10	121030282	121031462	DHS3016	1	+
chr10	121032195	121032337	DHS3017	1	+
chr10	121040941	121041571	DHS3021	1	+
chr10	121043400	121043644	DHS3023	1	+
chr10	121061431	121061635	DHS3028	1	+
chr10	121061897	121061958	DHS3029	1	+
chr10	121064355	121064690	DHS3033	1	+
chr10	121068960	121069245	DHS3035	1	+
chr10	121074658	121075547	DHS3041	1	+
chr10	121078041	121078223	DHS3043	1	+
chr10	121078549	121078765	DHS3044	1	+
chr10	121080438	121080925	DHS3047	1	+
chr10	121081792	121081907	DHS3048	1	+
chr10	121084177	121084326	DHS3052	1	+
chr10	121086003	121086131	DHS3053	1	+
chr10	121087644	121087969	DHS3054	1	+
chr10	121095311	121095418	DHS3058	1	+
chr10	121096549	121096622	DHS3059	1	+
chr10	121096717	121096809	DHS3060	1	+
chr10	121099257	121099409	DHS3062	1	+
chr10	121099902	121100452	DHS3063	1	+
chr10	121101660	121101689	DHS3065	1	+
chr10	121101704	121101988	DHS3066	1	+
chr10	121102023	121102384	DHS3067	1	+
chr10	121102883	121103009	DHS3068	1	+
chr10	121104917	121104942	DHS3070	1	+
chr10	121105218	121106167	DHS3071	1	+
chr10	121108326	121109231	DHS3075	1	+
chr10	121109562	121109778	DHS3076	1	+
chr10	121111517	121112110	DHS3078	1	+
chr10	121112476	121112726	DHS3079	1	+
chr10	121113215	121113427	DHS3080	1	+
chr10	121114394	121114639	DHS3082	1	+
chr10	121115592	121115818	DHS3083	1	+
chr10	121116352	121116508	DHS3084	1	+
chr10	121123190	121123353	DHS3086	1	+
chr10	121123700	121125010	DHS3087	1	+
chr10	121127034	121127151	DHS3089	1	+
chr10	121128342	121128833	DHS3090	1	+
chr10	121129021	121129150	DHS3091	1	+
chr10	121133160	121133636	DHS3094	1	+
chr10	121134942	121135719	DHS3095	1	+
chr10	121138513	121138596	DHS3097	1	+
chr10	121138658	121138951	DHS3098	1	+
chr10	121139265	121139338	DHS3099	1	+
chr10	121140957	121141153	DHS3100	1	+
chr10	121146097	121146225	DHS3105	1	+
chr10	121148184	121148370	DHS3106	1	+
chr10	121148569	121148834	DHS3107	1	+
chr10	121150206	121150330	DHS3109	1	+
chr10	121150597	121150837	DHS3110	1	+
chr10	121159677	121160027	DHS3116	1	+
chr10	121160346	121160473	DHS3117	1	+
chr10	121164821	121164867	DHS3122	1	+
chr10	121168395	121168773	DHS3124	1	+
chr10	121169455	121169749	DHS3125	1	+
chr10	121170316	121170384	DHS3126	1	+
chr10	121171674	121173859	DHS3127	1	+
chr10	121173959	121174094	DHS3128	1	+
chr10	121176355	121177043	DHS3130	1	+
chr10	121177135	121177250	DHS3131	1	+
chr10	121177608	121177832	DHS3132	1	+
chr10	121179013	121179430	DHS3134	1	+
chr10	121179438	121179611	DHS3135	1	+
chr10	121179863	121180035	DHS3136	1	+
chr10	121180460	121181951	DHS3137	1	+
chr10	121182635	121182753	DHS3138	1	+
chr10	121182766	121183164	DHS3139	1	+
chr10	121187690	121187864	DHS3143	1	+
chr10	121188240	121188687	DHS3144	1	+
chr10	121189790	121189895	DHS3145	1	+
chr10	121190882	121191339	DHS3146	1	+
chr10	121198260	121198605	DHS3149	1	+
chr10	121203538	121203785	DHS3152	1	+
chr10	121233206	121233331	DHS3180	1	+
chr10	121238241	121238465	DHS3183	1	+
chr10	121238692	121238821	DHS3184	1	+
chr10	121238886	121239559	DHS3185	1	+
chr10	121240233	121240513	DHS3186	1	+
chr10	121244671	121245045	DHS3187	1	+
chr10	121248987	121249719	DHS3188	1	+
chr10	121251391	121251688	DHS3189	1	+
chr10	121253796	121254280	DHS3190	1	+
chr10	121254357	121254550	DHS3191	1	+
chr10	121258209	121258336	DHS3194	1	+
chr10	121265183	121265316	DHS3199	1	+
chr10	121265815	121266004	DHS3200	1	+
chr10	121267939	121267988	DHS3201	1	+
chr10	121271401	121271610	DHS3203	1	+
chr10	121276148	121276257	DHS3204	1	+
chr10	121276699	121277048	DHS3205	1	+
chr10	121282711	121282874	DHS3207	1	+
chr10	121283736	121284021	DHS3208	1	+
chr10	121284222	121284660	DHS3209	1	+
chr10	121285013	121285225	DHS3210	1	+
chr10	121286163	121286438	DHS3211	1	+
chr10	121303512	121304076	DHS3220	1	+
chr10	121342541	121342850	DHS3236	1	+
chr10	121342968	121343166	DHS3237	1	+
chr10	121351268	121351790	DHS3238	1	+
chr10	121351858	121352051	DHS3239	1	+
chr10	121367859	121368159	DHS3243	1	+
chr10	121376335	121376784	DHS3245	1	+
chr10	121379628	121380339	DHS3248	1	+
chr10	121385628	121385987	DHS3250	1	+
chr10	121396173	121396370	DHS3253	1	+
chr10	121403500	121403553	DHS3256	1	+
chr10	121407964	121408255	DHS3259	1	+
chr10	121409850	121409888	DHS3260	1	+
chr10	121428393	121428574	DHS3275	1	+
chr10	121430269	121430573	DHS3277	1	+
chr10	121432680	121432714	DHS3278	1	+
chr10	121436311	121436813	DHS3279	1	+
chr10	121439528	121440570	DHS3282	1	+
chr10	121441075	121441391	DHS3283	1	+
chr10	121445937	121446657	DHS3286	1	+
chr10	121447534	121447757	DHS3289	1	+
chr10	121454305	121454508	DHS3292	1	+
chr10	121456155	121456495	DHS3293	1	+
chr10	121458449	121458640	DHS3294	1	+
chr10	121458816	121459134	DHS3295	1	+
chr10	121473550	121473948	DHS3299	1	+
chr10	121475124	121475541	DHS3300	1	+
chr10	121487399	121487548	DHS3302	1	+
chr10	121494307	121494883	DHS3303	1	+
chr10	121495095	121495207	DHS3304	1	+
chr10	121496784	121497104	DHS3305	1	+
chr10	121497194	121497824	DHS3306	1	+
chr10	121497862	121498096	DHS3307	1	+
chr10	121499652	121499717	DHS3308	1	+
chr10	121503526	121503971	DHS3310	1	+
chr10	121508924	121509032	DHS3312	1	+
chr10	121510118	121510509	DHS3313	1	+
chr10	121513277	121513457	DHS3314	1	+
chr10	121514246	121514379	DHS3315	1	+
chr10	121515035	121515261	DHS3316	1	+
chr10	121519384	121519552	DHS3317	1	+
chr10	121520531	121521182	DHS3318	1	+
chr10	121521230	121521376	DHS3319	1	+
chr10	121522416	121522583	DHS3320	1	+
chr10	121523425	121523515	DHS3321	1	+
chr10	121528105	121528491	DHS3323	1	+
chr10	121528573	121528790	DHS3324	1	+
chr10	121535058	121535347	DHS3328	1	+
chr10	121538702	121538847	DHS3330	1	+
chr10	121541601	121541915	DHS3331	1	+
chr10	121542246	121543109	DHS3332	1	+
chr10	121545603	121546053	DHS3334	1	+
chr10	121546078	121546438	DHS3335	1	+
chr10	121551910	121552028	DHS3336	1	+
chr10	121558466	121558599	DHS3337	1	+
chr10	121560868	121561015	DHS3338	1	+
chr10	121561435	121561534	DHS3339	1	+
chr10	121561718	121562147	DHS3340	1	+
chr10	121565080	121565335	DHS3342	1	+
chr10	121567788	121568089	DHS3343	1	+
chr10	121571490	121571823	DHS3345	1	+
chr10	121572130	121572636	DHS3346	1	+
chr10	121575878	121576063	DHS3347	1	+
chr10	121577504	121577889	DHS3349	1	+
chr10	121578830	121578998	DHS3351	1	+
chr10	121584589	121584876	DHS3353	1	+
chr10	121586398	121586739	DHS3355	1	+
chr10	121589760	121589970	DHS3358	1	+
chr10	121595454	121595606	DHS3361	1	+
chr10	121598099	121598393	DHS3363	1	+
chr10	121599053	121599155	DHS3364	1	+
chr10	121599804	121599939	DHS3365	1	+
chr10	121630954	121631803	DHS3377	1	+
chr10	121638149	121638343	DHS3379	1	+
chr10	121638949	121639096	DHS3380	1	+
chr10	121642875	121643059	DHS3381	1	+
chr10	121658639	121659108	DHS3385	1	+
chr10	121668315	121668444	DHS3388	1	+
chr10	121669232	121669506	DHS3389	1	+
chr10	121672901	121673074	DHS3391	1	+
chr10	121681780	121681845	DHS3392	1	+
chr10	121686031	121686250	DHS3393	1	+
chr10	121686648	121686855	DHS3394	1	+
chr10	121690439	121690672	DHS3396	1	+
chr10	121692725	121693151	DHS3398	1	+
chr10	121693761	121694249	DHS3399	1	+
chr10	121700093	121700355	DHS3401	1	+
chr10	121716739	121716939	DHS3406	1	+
chr10	121719393	121720039	DHS3408	1	+
chr10	121721061	121721193	DHS3410	1	+
chr10	121721377	121721784	DHS3411	1	+
chr10	121727147	121727231	DHS3415	1	+
chr10	121739987	121740031	DHS3427	1	+
chr10	121740285	121740969	DHS3428	1	+
chr10	121741426	121741887	DHS3429	1	+
chr10	121742298	121742364	DHS3430	1	+
chr10	121749581	121749890	DHS3435	1	+
chr10	121756942	121757110	DHS3438	1	+
chr10	121762061	121762543	DHS3441	1	+
chr10	121762591	121763162	DHS3442	1	+
chr10	121764446	121764873	DHS3443	1	+
chr10	121765000	121765198	DHS3444	1	+
chr10	121768910	121769143	DHS3446	1	+
chr10	121770489	121771350	DHS3448	1	+
chr10	121771643	121771866	DHS3449	1	+
chr10	121773106	121773190	DHS3450	1	+
chr10	121773885	121774158	DHS3451	1	+
chr10	121778171	121778225	DHS3452	1	+
chr10	121779403	121779575	DHS3453	1	+
chr10	121781500	121781848	DHS3455	1	+
chr10	121782042	121782395	DHS3456	1	+
chr10	121782783	121783126	DHS3457	1	+
chr10	121784541	121785059	DHS3460	1	+
chr10	121785822	121786372	DHS3461	1	+
chr10	121788012	121788164	DHS3462	1	+
chr10	121788536	121788767	DHS3463	1	+
chr10	121789642	121789708	DHS3465	1	+
chr10	121790402	121790570	DHS3467	1	+
chr10	121795068	121795514	DHS3469	1	+
chr10	121797470	121797574	DHS3471	1	+
chr10	121797984	121798250	DHS3472	1	+
chr10	121798470	121798736	DHS3473	1	+
chr10	121799061	121799175	DHS3474	1	+
chr10	121799830	121800048	DHS3475	1	+
chr10	121801555	121801749	DHS3476	1	+
chr10	121808686	121808891	DHS3477	1	+
chr10	121815060	121815155	DHS3479	1	+
chr10	121820784	121820920	DHS3481	1	+
chr10	121823728	121823865	DHS3485	1	+
chr10	121828679	121828958	DHS3489	1	+
chr10	121829422	121829718	DHS3490	1	+
chr10	121830202	121830311	DHS3491	1	+
chr10	121830890	121830949	DHS3492	1	+
chr10	121836551	121836698	DHS3497	1	+
chr10	121839958	121840266	DHS3498	1	+
chr10	121843319	121843455	DHS3499	1	+
chr10	121845094	121845246	DHS3500	1	+
chr10	121846358	121846739	DHS3502	1	+
chr10	121846868	121847090	DHS3503	1	+
chr10	121849034	121849294	DHS3504	1	+
chr10	121850537	121850830	DHS3505	1	+
chr10	121851445	121851602	DHS3506	1	+
chr10	121851958	121852008	DHS3507	1	+
chr10	121852555	121852698	DHS3508	1	+
chr10	121854532	121855318	DHS3511	1	+
chr10	121857236	121857360	DHS3513	1	+
chr10	121857361	121857569	DHS3514	1	+
chr10	121860955	121861436	DHS3518	1	+
chr10	121861536	121861778	DHS3519	1	+
chr10	121862154	121862305	DHS3520	1	+
chr10	121863453	121863821	DHS3521	1	+
chr10	121863978	121864253	DHS3522	1	+
chr10	121864290	121864718	DHS3523	1	+
chr10	121864890	121865061	DHS3524	1	+
chr10	121869601	121869664	DHS3528	1	+
chr10	121869791	121870245	DHS3529	1	+
chr10	121870888	121871018	DHS3530	1	+
chr10	121872229	121872487	DHS3532	1	+
chr10	121875341	121876029	DHS3534	1	+
chr10	121876753	121877079	DHS3535	1	+
chr10	121879813	121880151	DHS3536	1	+
chr10	121880606	121880777	DHS3537	1	+
chr10	121881888	121882130	DHS3538	1	+
chr10	121890025	121890117	DHS3543	1	+
chr10	121892469	121892529	DHS3545	1	+
chr10	121892624	121892782	DHS3546	1	+
chr10	121894754	121894903	DHS3548	1	+
chr10	121895912	121896273	DHS3550	1	+
chr10	121898065	121898143	DHS3551	1	+
chr10	121898268	121898569	DHS3552	1	+
chr10	121898873	121899065	DHS3553	1	+
chr10	121903359	121903443	DHS3557	1	+
chr10	121904949	121905166	DHS3558	1	+
chr10	121908438	121908553	DHS3561	1	+
chr10	121908823	121909045	DHS3562	1	+
chr10	121914629	121914931	DHS3563	1	+
chr10	121915519	121915769	DHS3564	1	+
chr10	121915858	121915923	DHS3565	1	+
chr10	121918127	121918217	DHS3567	1	+
chr10	121920574	121920935	DHS3568	1	+
chr10	121923571	121923678	DHS3569	1	+
chr10	121931631	121932355	DHS3572	1	+
chr10	121933727	121934278	DHS3573	1	+
chr10	121934436	121934726	DHS3574	1	+
chr10	123249262	123249613	DHS3578	1	+
chr10	123250033	123250292	DHS3579	1	+
chr10	123250411	123251054	DHS3580	1	+
chr10	123255064	123255156	DHS3583	1	+
chr10	123255487	123255571	DHS3584	1	+
chr10	123255956	123256162	DHS3585	1	+
chr10	123258020	123258134	DHS3586	1	+
chr10	123260218	123260679	DHS3588	1	+
chr10	123261672	123261806	DHS3589	1	+
chr10	123262379	123262590	DHS3590	1	+
chr10	123263101	123263377	DHS3591	1	+
chr10	123263785	123263827	DHS3592	1	+
chr10	123263978	123264804	DHS3593	1	+
chr10	123266114	123266160	DHS3594	1	+
chr10	123267578	123267733	DHS3595	1	+
chr10	123268713	123268925	DHS3596	1	+
chr10	123270055	123270209	DHS3597	1	+
chr10	123270822	123271150	DHS3598	1	+
chr10	123276008	123276066	DHS3604	1	+
chr10	123277140	123277984	DHS3605	1	+
chr10	123279035	123279141	DHS3607	1	+
chr10	123279495	123279720	DHS3608	1	+
chr10	123279865	123280019	DHS3609	1	+
chr10	123280308	123280665	DHS3610	1	+
chr10	123283331	123284246	DHS3613	1	+
chr10	123287245	123287600	DHS3616	1	+
chr10	123288296	123288346	DHS3617	1	+
chr10	123298693	123298828	DHS3621	1	+
chr10	123300470	123300604	DHS3622	1	+
chr10	123302617	123302731	DHS3624	1	+
chr10	123303240	123303312	DHS3625	1	+
chr10	123309202	123309427	DHS3628	1	+
chr10	123313101	123313770	DHS3631	1	+
chr10	123316519	123316572	DHS3636	1	+
chr10	123319453	123319686	DHS3638	1	+
chr10	123335753	123336390	DHS3654	1	+
chr10	123336954	123337150	DHS3655	1	+
chr10	123337260	123337793	DHS3656	1	+
chr10	123338711	123338976	DHS3658	1	+
chr10	123339015	123339305	DHS3659	1	+
chr10	123339337	123339667	DHS3660	1	+
chr10	123340404	123340678	DHS3661	1	+
chr10	123360864	123361139	DHS3682	1	+
chr10	123363625	123364117	DHS3683	1	+
chr10	123367045	123367358	DHS3687	1	+
chr10	123369573	123369676	DHS3689	1	+
chr10	123369869	123369953	DHS3690	1	+
chr10	123372093	123372166	DHS3693	1	+
chr10	123374506	123374661	DHS3695	1	+
chr10	123376034	123376145	DHS3697	1	+
chr10	123378779	123379047	DHS3699	1	+
chr10	123379406	123379528	DHS3700	1	+
chr10	123381384	123381524	DHS3702	1	+
chr10	123383076	123383208	DHS3704	1	+
chr10	123385497	123385727	DHS3706	1	+
chr10	123390877	123391076	DHS3707	1	+
chr10	123392745	123392915	DHS3708	1	+
chr10	123399275	123399358	DHS3712	1	+
chr10	123399683	123399944	DHS3713	1	+
chr10	123404974	123405286	DHS3716	1	+
chr10	123405363	123405504	DHS3717	1	+
chr10	123406688	123408046	DHS3719	1	+
chr10	123408263	123408352	DHS3720	1	+
chr10	123413764	123414007	DHS3724	1	+
chr10	123414034	123414338	DHS3725	1	+
chr10	123414565	123414642	DHS3726	1	+
chr10	123414896	123415151	DHS3727	1	+
chr10	123415250	123415614	DHS3728	1	+
chr10	123419045	123419165	DHS3729	1	+
chr10	123419492	123419877	DHS3730	1	+
chr10	123421197	123421410	DHS3731	1	+
chr10	123422910	123423191	DHS3734	1	+
chr10	123423289	123423400	DHS3735	1	+
chr10	123424395	123424632	DHS3736	1	+
chr10	123427108	123427222	DHS3737	1	+
chr10	123427646	123427895	DHS3738	1	+
chr10	123428009	123428581	DHS3739	1	+
chr10	123428865	123429307	DHS3740	1	+
chr10	123430246	123430755	DHS3742	1	+
chr10	123437938	123438084	DHS3749	1	+
chr10	123439489	123439583	DHS3752	1	+
chr10	123440299	123440808	DHS3753	1	+
chr10	123441587	123441870	DHS3755	1	+
chr10	123444493	123445196	DHS3759	1	+
chr10	123445370	123445434	DHS3760	1	+
chr10	123446326	123446774	DHS3761	1	+
chr10	123447609	123447750	DHS3762	1	+
chr10	123447863	123448083	DHS3763	1	+
chr10	123448233	123448275	DHS3764	1	+
chr10	123448284	123448566	DHS3765	1	+
chr10	123448818	123448949	DHS3766	1	+
chr10	123449128	123449258	DHS3767	1	+
chr10	123450195	123450574	DHS3768	1	+
chr10	123452360	123452599	DHS3769	1	+
chr10	123454851	123454987	DHS3770	1	+
chr10	123459961	123460139	DHS3771	1	+
chr10	123460184	123460383	DHS3772	1	+
chr10	123462237	123462463	DHS3773	1	+
chr10	123462702	123463299	DHS3774	1	+
chr10	123468366	123468610	DHS3776	1	+
chr10	123469340	123470256	DHS3777	1	+
chr10	123470668	123470969	DHS3778	1	+
chr10	123471867	123472042	DHS3779	1	+
chr10	123473640	123474065	DHS3780	1	+
chr10	123480174	123480251	DHS3786	1	+
chr10	123483297	123483547	DHS3789	1	+
chr10	123483798	123484331	DHS3791	1	+
chr10	123485685	123485967	DHS3793	1	+
chr10	123486466	123486766	DHS3794	1	+
chr10	123488476	123488569	DHS3795	1	+
chr10	123492604	123492837	DHS3797	1	+
chr10	123493698	123494841	DHS3799	1	+
chr10	123494881	123495011	DHS3800	1	+
chr10	123495379	123495510	DHS3801	1	+
chr10	123500836	123501083	DHS3806	1	+
chr10	123502325	123502499	DHS3809	1	+
chr10	123502812	123502875	DHS3810	1	+
chr10	123503423	123503600	DHS3811	1	+
chr10	123507122	123507468	DHS3812	1	+
chr10	123508708	123508893	DHS3813	1	+
chr10	123530109	123530506	DHS3822	1	+
chr10	123531248	123532368	DHS3823	1	+
chr10	123534147	123534205	DHS3824	1	+
chr10	123534403	123534645	DHS3825	1	+
chr10	123536237	123536315	DHS3826	1	+
chr10	123547694	123547781	DHS3830	1	+
chr10	123549907	123549956	DHS3831	1	+
chr10	123558781	123558865	DHS3833	1	+
chr10	123563186	123563737	DHS3834	1	+
chr10	123575861	123576000	DHS3842	1	+
chr10	123576033	123576205	DHS3843	1	+
chr10	123578159	123578287	DHS3844	1	+
chr10	123578554	123578983	DHS3845	1	+
chr10	123583332	123584256	DHS3848	1	+
chr10	123584471	123584535	DHS3849	1	+
chr10	123590916	123591008	DHS3852	1	+
chr10	123591068	123591157	DHS3853	1	+
chr10	123592292	123592483	DHS3854	1	+
chr10	123592939	123593082	DHS3855	1	+
chr10	123595725	123595841	DHS3857	1	+
chr10	123596836	123597047	DHS3858	1	+
chr10	123611421	123611731	DHS3865	1	+
chr10	123619813	123619924	DHS3868	1	+
chr10	123621739	123621853	DHS3870	1	+
chr10	123622258	123622375	DHS3871	1	+
chr10	123623937	123624026	DHS3872	1	+
chr10	123625884	123626090	DHS3873	1	+
chr10	123632035	123632159	DHS3875	1	+
chr10	123640155	123640304	DHS3876	1	+
chr10	123640464	123640942	DHS3877	1	+
chr10	123641993	123642268	DHS3878	1	+
chr10	123643739	123643836	DHS3879	1	+
chr10	123645828	123645958	DHS3881	1	+
chr10	123646452	123647099	DHS3882	1	+
chr10	123648927	123649016	DHS3883	1	+
chr10	123655068	123655286	DHS3887	1	+
chr10	123659418	123659490	DHS3889	1	+
chr10	123659792	123660484	DHS3890	1	+
chr10	123664633	123664857	DHS3892	1	+
chr10	123670138	123670692	DHS3894	1	+
chr10	123678013	123678105	DHS3895	1	+
chr10	123679315	123679670	DHS3896	1	+
chr10	123681018	123681402	DHS3898	1	+
chr10	123702129	123702961	DHS3901	1	+
chr10	123711683	123712152	DHS3906	1	+
chr10	123716098	123716531	DHS3907	1	+
chr10	123725225	123725462	DHS3908	1	+
chr10	123726154	123726195	DHS3910	1	+
chr10	123740779	123740860	DHS3914	1	+
chr10	123741133	123741229	DHS3915	1	+
chr10	123741878	123742024	DHS3916	1	+
chr10	123743604	123744184	DHS3917	1	+
chr10	123745085	123745173	DHS3918	1	+
chr10	123747230	123747460	DHS3919	1	+
chr10	123749722	123749779	DHS3920	1	+
chr10	123751628	123751819	DHS3921	1	+
chr10	123754244	123754383	DHS3922	1	+
chr10	123757878	123758151	DHS3925	1	+
chr10	123758262	123758466	DHS3926	1	+
chr10	123772874	123773046	DHS3940	1	+
chr10	123776832	123777050	DHS3943	1	+
chr10	123778725	123778998	DHS3945	1	+
chr10	123779080	123779202	DHS3946	1	+
chr10	123790244	123790454	DHS3951	1	+
chr10	123790465	123790591	DHS3952	1	+
chr10	123791883	123792328	DHS3953	1	+
chr10	123793617	123794096	DHS3955	1	+
chr10	123799515	123799536	DHS3957	1	+
chr10	123799800	123799838	DHS3958	1	+
chr10	123804170	123804913	DHS3960	1	+
chr10	123806991	123807178	DHS3961	1	+
chr10	123808690	123808797	DHS3962	1	+
chr10	123810970	123811823	DHS3963	1	+
chr10	123812254	123812588	DHS3964	1	+
chr10	123812990	123813061	DHS3965	1	+
chr10	123813618	123813924	DHS3966	1	+
chr10	123814172	123814295	DHS3967	1	+
chr10	123816339	123816366	DHS3969	1	+
chr10	123817771	123817877	DHS3971	1	+
chr10	123829234	123829741	DHS3976	1	+
chr10	123836252	123836470	DHS3977	1	+
chr10	123837053	123837110	DHS3978	1	+
chr10	123837227	123837329	DHS3979	1	+
chr10	123840340	123840615	DHS3981	1	+
chr10	123843999	123844657	DHS3982	1	+
chr10	123844868	123845756	DHS3983	1	+
chr10	123846194	123846450	DHS3984	1	+
chr10	123846575	123846780	DHS3985	1	+
chr10	123849552	123849659	DHS3987	1	+
chr10	123851143	123851433	DHS3989	1	+
chr10	123851923	123852301	DHS3990	1	+
chr10	123852805	123853254	DHS3991	1	+
chr10	123859354	123859499	DHS3997	1	+
chr10	123863147	123863320	DHS3999	1	+
chr10	123870002	123870148	DHS4002	1	+
chr10	123875948	123876325	DHS4004	1	+
chr10	123898889	123899378	DHS4008	1	+
chr10	123902234	123902705	DHS4010	1	+
chr10	123908062	123910360	DHS4012	1	+
chr10	123911945	123912433	DHS4014	1	+
chr10	123912994	123913081	DHS4015	1	+
chr10	123925499	123925776	DHS4023	1	+
chr10	123926728	123927150	DHS4024	1	+
chr10	123928134	123928435	DHS4025	1	+
chr10	123931998	123932267	DHS4029	1	+
chr10	123932369	123932895	DHS4030	1	+
chr10	123936007	123936207	DHS4032	1	+
chr10	123937065	123937303	DHS4033	1	+
chr10	123937450	123937661	DHS4034	1	+
chr10	123940473	123941233	DHS4035	1	+
chr10	123941306	123942245	DHS4036	1	+
chr10	123942663	123943287	DHS4037	1	+
chr10	123964775	123965193	DHS4057	1	+
chr10	123965559	123965661	DHS4058	1	+
chr10	123965695	123965926	DHS4059	1	+
chr10	123965947	123966492	DHS4060	1	+
chr10	123967485	123967639	DHS4061	1	+
chr10	123967988	123968218	DHS4062	1	+
chr10	123970604	123970976	DHS4065	1	+
chr10	123971758	123972071	DHS4066	1	+
chr10	123972465	123972770	DHS4067	1	+
chr10	123973134	123973537	DHS4068	1	+
chr10	123975860	123975911	DHS4069	1	+
chr10	123976173	123976262	DHS4070	1	+
chr10	123976426	123976902	DHS4071	1	+
chr10	123978954	123979224	DHS4072	1	+
chr10	123980551	123980784	DHS4073	1	+
chr10	123981716	123981755	DHS4074	1	+
chr10	123982977	123983185	DHS4075	1	+
chr10	123983730	123983945	DHS4077	1	+
chr10	123986751	123986949	DHS4081	1	+
chr10	123986976	123987140	DHS4082	1	+
chr10	123987654	123987821	DHS4083	1	+
chr10	123987947	123988097	DHS4084	1	+
chr10	123988337	123990238	DHS4085	1	+
chr10	123992740	123992988	DHS4089	1	+
chr10	123994575	123994784	DHS4093	1	+
chr10	123995119	123995340	DHS4094	1	+
chr10	123995652	123995986	DHS4095	1	+
chr10	123996706	123997135	DHS4097	1	+
chr10	123997180	123997367	DHS4098	1	+
chr10	123999212	124000088	DHS4099	1	+
chr10	124001632	124001805	DHS4100	1	+
chr10	124003214	124003542	DHS4101	1	+
chr10	124004542	124004592	DHS4102	1	+
chr10	124007745	124007863	DHS4105	1	+
chr10	124010951	124011182	DHS4107	1	+
chr10	124012753	124012853	DHS4110	1	+
chr10	124015167	124015555	DHS4112	1	+
chr10	124016190	124016327	DHS4113	1	+
chr10	124016606	124016750	DHS4114	1	+
chr10	124025403	124025530	DHS4121	1	+
chr10	124025765	124026008	DHS4122	1	+
chr10	124027413	124027941	DHS4123	1	+
chr10	124030651	124031050	DHS4125	1	+
chr10	124036377	124036828	DHS4128	1	+
chr10	124037730	124037864	DHS4129	1	+
chr10	124041536	124041709	DHS4131	1	+
chr10	124044871	124045063	DHS4134	1	+
chr10	124046385	124046833	DHS4135	1	+
chr10	124051448	124051666	DHS4136	1	+
chr10	124051820	124051889	DHS4137	1	+
chr10	124053228	124054045	DHS4138	1	+
chr10	124054172	124054413	DHS4139	1	+
chr10	124058129	124058844	DHS4140	1	+
chr10	124066940	124068358	DHS4145	1	+
chr10	124069696	124069735	DHS4146	1	+
chr10	124070423	124070718	DHS4147	1	+
chr10	124081986	124082191	DHS4148	1	+
chr10	124082950	124083180	DHS4149	1	+
chr10	124083489	124083543	DHS4150	1	+
chr10	124083624	124084413	DHS4151	1	+
chr10	124084565	124084612	DHS4152	1	+
chr10	124086648	124086845	DHS4154	1	+
chr10	124088790	124088924	DHS4155	1	+
chr10	124098424	124098762	DHS4156	1	+
chr10	124100349	124100984	DHS4157	1	+
chr10	124102091	124102609	DHS4158	1	+
chr10	124108045	124108086	DHS4163	1	+
chr10	124112314	124112596	DHS4165	1	+
chr10	124112718	124113084	DHS4166	1	+
chr10	124114108	124114231	DHS4167	1	+
chr10	124120571	124120810	DHS4173	1	+
chr10	124121841	124121990	DHS4174	1	+
chr10	124127840	124128693	DHS4181	1	+
chr10	124129635	124129719	DHS4182	1	+
chr10	124130418	124130570	DHS4183	1	+
chr10	124131452	124131603	DHS4184	1	+
chr10	124132396	124132602	DHS4185	1	+
chr10	124137026	124137329	DHS4188	1	+
chr10	124138579	124138682	DHS4189	1	+
chr10	124148441	124148527	DHS4191	1	+
chr10	124155574	124155652	DHS4192	1	+
chr10	124157045	124157318	DHS4193	1	+
chr10	124158209	124158400	DHS4194	1	+
chr10	124161247	124161714	DHS4196	1	+
chr10	124164015	124164078	DHS4197	1	+
chr10	124165273	124165445	DHS4199	1	+
chr10	124169943	124170057	DHS4201	1	+
chr10	124177185	124177503	DHS4206	1	+
chr10	124180384	124180496	DHS4209	1	+
chr10	124187137	124187282	DHS4213	1	+
chr10	124188877	124189004	DHS4214	1	+
chr10	124193442	124193625	DHS4215	1	+
chr10	124194712	124195137	DHS4216	1	+
chr10	124205048	124205287	DHS4220	1	+
chr10	124205509	124205708	DHS4221	1	+
chr10	124210258	124210520	DHS4225	1	+
chr10	124218392	124218468	DHS4229	1	+
chr10	124219314	124219766	DHS4230	1	+
chr10	124221853	124222971	DHS4232	1	+
chr10	124223179	124223251	DHS4233	1	+
chr10	124223518	124223868	DHS4234	1	+
chr10	124226710	124226835	DHS4235	1	+
chr10	124231267	124231757	DHS4237	1	+
chr10	124234085	124234224	DHS4239	1	+
chr10	124234736	124235074	DHS4240	1	+
chr10	124235151	124235791	DHS4241	1	+
chr10	124237524	124237663	DHS4242	1	+
chr10	124238698	124239040	DHS4243	1	+
chr10	124240836	124241100	DHS4244	1	+
chr10	124242642	124242698	DHS4245	1	+
chr10	124244656	124244801	DHS4246	1	+
chr10	124244820	124245149	DHS4247	1	+
chr10	124246986	124247178	DHS4249	1	+
chr10	124250741	124251761	DHS4251	1	+
chr10	124254373	124255534	DHS4252	1	+
chr10	124257403	124257728	DHS4253	1	+
chr10	124263583	124264589	DHS4256	1	+
chr10	124266225	124266275	DHS4257	1	+
chr10	124267161	124267522	DHS4259	1	+
chr10	124267838	124268107	DHS4260	1	+
chr10	124268560	124268867	DHS4261	1	+
chr10	124270026	124270126	DHS4263	1	+
chr10	124272946	124273141	DHS4264	1	+
chr10	124273944	124274441	DHS4265	1	+
chr10	124275246	124275801	DHS4267	1	+
chr10	124276366	124276604	DHS4268	1	+
chr10	124280335	124281066	DHS4271	1	+
chr10	124286075	124286155	DHS4274	1	+
chr10	124286532	124286811	DHS4275	1	+
chr10	124289856	124290015	DHS4278	1	+
chr10	124294269	124294573	DHS4280	1	+
chr10	124299451	124299694	DHS4282	1	+
chr10	124300562	124300949	DHS4285	1	+
chr10	124303125	124303414	DHS4287	1	+
chr10	124312226	124312251	DHS4291	1	+
chr10	124312401	124312558	DHS4292	1	+
chr10	124312785	124312996	DHS4293	1	+
chr10	124313958	124314138	DHS4294	1	+
chr10	124314305	124314512	DHS4295	1	+
chr10	124316631	124316713	DHS4297	1	+
chr10	124316895	124317367	DHS4298	1	+
chr10	124317935	124318108	DHS4299	1	+
chr10	124318267	124318367	DHS4300	1	+
chr10	124319851	124320131	DHS4303	1	+
chr10	124320747	124321577	DHS4304	1	+
chr10	124322092	124322325	DHS4305	1	+
chr10	124322469	124322607	DHS4306	1	+
chr10	124333826	124333875	DHS4318	1	+
chr10	124334108	124334294	DHS4319	1	+
chr10	124336161	124336600	DHS4320	1	+
chr10	124338320	124338457	DHS4322	1	+
chr10	124378391	124378775	DHS4356	1	+
chr10	124381150	124382134	DHS4359	1	+
chr10	124383989	124384040	DHS4362	1	+
chr10	124384873	124384940	DHS4363	1	+
chr10	124388603	124388934	DHS4369	1	+
chr10	124389988	124390032	DHS4371	1	+
chr10	124390664	124391193	DHS4373	1	+
chr10	124391297	124391452	DHS4374	1	+
chr10	124394331	124394824	DHS4378	1	+
chr10	124395813	124396239	DHS4379	1	+
chr10	124406428	124406536	DHS4393	1	+
chr10	124406782	124406851	DHS4394	1	+
chr10	124408432	124408549	DHS4395	1	+
chr10	124410594	124410842	DHS4396	1	+
chr10	124413771	124413988	DHS4398	1	+
chr10	124414506	124414635	DHS4399	1	+
chr10	124414784	124415163	DHS4400	1	+
chr10	124415196	124415500	DHS4401	1	+
chr10	124416331	124416456	DHS4403	1	+
chr10	124417280	124417349	DHS4404	1	+
chr10	124418131	124418216	DHS4405	1	+
chr10	124427168	124427483	DHS4416	1	+
chr10	124428347	124428522	DHS4417	1	+
chr10	124429459	124429673	DHS4418	1	+
chr10	124433694	124433845	DHS4422	1	+
chr10	124433952	124434587	DHS4423	1	+
chr10	124435878	124435982	DHS4426	1	+
chr10	124443087	124443316	DHS4432	1	+
chr10	124443778	124444024	DHS4433	1	+
chr10	124444868	124445081	DHS4434	1	+
chr10	124449479	124449643	DHS4436	1	+
chr10	124449710	124449859	DHS4437	1	+
chr10	124450654	124450903	DHS4439	1	+
chr10	124453418	124453489	DHS4440	1	+
chr10	124455773	124455944	DHS4441	1	+
chr10	124456500	124456638	DHS4442	1	+
chr10	124457841	124457942	DHS4443	1	+
chr10	124461277	124461646	DHS4448	1	+
chr10	124461880	124462279	DHS4449	1	+
chr10	124463265	124464326	DHS4451	1	+
chr10	124464360	124464518	DHS4452	1	+
chr10	124465331	124465395	DHS4453	1	+
chr10	124467130	124467459	DHS4455	1	+
chr10	124468977	124469086	DHS4456	1	+
chr10	124469417	124469652	DHS4457	1	+
chr10	124469932	124470492	DHS4458	1	+
chr10	124472536	124473577	DHS4459	1	+
chr10	124473739	124473959	DHS4460	1	+
chr10	124474336	124474572	DHS4461	1	+
chr10	124478196	124478755	DHS4465	1	+
chr10	124489470	124489595	DHS4474	1	+
chr10	124490442	124490634	DHS4475	1	+
chr10	124491022	124491847	DHS4476	1	+
chr10	124492298	124492586	DHS4477	1	+
chr10	124493009	124493281	DHS4478	1	+
chr10	124494186	124494518	DHS4479	1	+
chr10	124503383	124503479	DHS4487	1	+
chr10	124506015	124506121	DHS4489	1	+
chr10	124506668	124506799	DHS4490	1	+
chr10	124507034	124507080	DHS4491	1	+
chr10	124513160	124513457	DHS4499	1	+
chr11	107493253	107493624	DHS4500	1	+
chr11	107500512	107501082	DHS4501	1	+
chr11	107502570	107502833	DHS4503	1	+
chr11	107503802	107504020	DHS4504	1	+
chr11	107522453	107522708	DHS4512	1	+
chr11	107523428	107523725	DHS4513	1	+
chr11	107538122	107538231	DHS4520	1	+
chr11	107542089	107542226	DHS4521	1	+
chr11	107542799	107542924	DHS4522	1	+
chr11	107551873	107552193	DHS4527	1	+
chr11	107553264	107553510	DHS4528	1	+
chr11	107554454	107554967	DHS4529	1	+
chr11	107556127	107556229	DHS4530	1	+
chr11	107566749	107567759	DHS4537	1	+
chr11	107567853	107568269	DHS4538	1	+
chr11	107571939	107572116	DHS4541	1	+
chr11	107572860	107573109	DHS4542	1	+
chr11	107575168	107575311	DHS4545	1	+
chr11	107577286	107577332	DHS4547	1	+
chr11	107578804	107579189	DHS4550	1	+
chr11	107579933	107580131	DHS4551	1	+
chr11	107582196	107582300	DHS4553	1	+
chr11	107582866	107583183	DHS4554	1	+
chr11	107583330	107583634	DHS4555	1	+
chr11	107583886	107584152	DHS4556	1	+
chr11	107584748	107584920	DHS4557	1	+
chr11	107607339	107607545	DHS4564	1	+
chr11	107640763	107640929	DHS4578	1	+
chr11	107644954	107645305	DHS4580	1	+
chr11	107648099	107648227	DHS4581	1	+
chr11	107648840	107649051	DHS4582	1	+
chr11	107654555	107654744	DHS4587	1	+
chr11	107655411	107655710	DHS4589	1	+
chr11	107656059	107656358	DHS4590	1	+
chr11	107662159	107662316	DHS4593	1	+
chr11	107669347	107669466	DHS4597	1	+
chr11	107675795	107675868	DHS4601	1	+
chr11	107676972	107677197	DHS4602	1	+
chr11	107679331	107679809	DHS4603	1	+
chr11	107681581	107682209	DHS4604	1	+
chr11	107683015	107683221	DHS4606	1	+
chr11	107690537	107690622	DHS4607	1	+
chr11	107691150	107691491	DHS4608	1	+
chr11	107691963	107692454	DHS4609	1	+
chr11	107693232	107693288	DHS4610	1	+
chr11	107736299	107736391	DHS4622	1	+
chr11	107761434	107761617	DHS4627	1	+
chr11	107777068	107777222	DHS4631	1	+
chr11	107785148	107785281	DHS4634	1	+
chr11	107785339	107785441	DHS4635	1	+
chr11	107787317	107787738	DHS4636	1	+
chr11	107787755	107787878	DHS4637	1	+
chr11	107794078	107794202	DHS4640	1	+
chr11	107794734	107794918	DHS4641	1	+
chr11	107795901	107796046	DHS4643	1	+
chr11	107796461	107796596	DHS4644	1	+
chr11	107796667	107796907	DHS4645	1	+
chr11	107820026	107820210	DHS4653	1	+
chr11	107829213	107829331	DHS4656	1	+
chr11	107831952	107832021	DHS4659	1	+
chr11	107834567	107834773	DHS4661	1	+
chr11	107835385	107835627	DHS4662	1	+
chr11	107837959	107838020	DHS4663	1	+
chr11	107838198	107838695	DHS4664	1	+
chr11	107839046	107839309	DHS4665	1	+
chr11	107839392	107839435	DHS4666	1	+
chr11	107840007	107840220	DHS4667	1	+
chr11	107841239	107841371	DHS4668	1	+
chr11	107844514	107844601	DHS4669	1	+
chr11	107845080	107845201	DHS4670	1	+
chr11	107857950	107858187	DHS4676	1	+
[truncated: 37,132 more rows]
