# Supplementary material for: Evolution and Comprehensive Analysis of DNaseI Hypersensitive Sites in Regulatory Regions of Primate Brain-Related Genes
Source: Front Genet. 2019 Mar 7;10:152. doi: 10.3389/fgene.2019.00152 (PMC6423895; doi:10.3389/fgene.2019.00152)
Supplement: Table S4 — Ace-brain DHS target genes. [file Table_4.XLSX]

## Sheet: hic-acedhs
chr	start	end	target gene	correlation
1	26530499	26530959	MAN1C1	0.811359
1	26528601	26528883	FAM54B	0.72245
1	26528601	26528883	RP1-317E23.3	0.72245
1	26530499	26530959	FAM54B	0.83305
1	26530499	26530959	FAM54B	0.812606
1	26530499	26530959	STMN1	0.844508
1	26614664	26614850	PAFAH2	0.781923
1	26614664	26614850	PAFAH2	0.776483
1	26672950	26673152	PAFAH2	0.77239
1	26802842	26802965	PAFAH2	0.707023
1	26672950	26673152	SLC30A2	0.705024
1	26614664	26614850	PDIK1L	0.719579
1	26672950	26673152	PDIK1L	0.720103
1	26672950	26673152	RP11-96L14.7	0.849228
1	26864462	26864864	RP11-96L14.7	0.950777
1	26907305	26908038	RP11-96L14.7	0.884008
1	26907305	26908038	CNKSR1	0.850641
1	26530499	26530959	CNKSR1	0.72055
1	26528601	26528883	RP11-231P20.2	0.751986
1	26861488	26861880	RP11-231P20.2	0.729409
1	26528601	26528883	RP11-231P20.2	0.745446
1	26672950	26673152	RP11-231P20.3	0.75129
1	26864462	26864864	RP11-231P20.3	0.858602
1	26907305	26908038	RP11-231P20.3	0.824323
1	27003792	27004438	RP11-231P20.3	0.886885
1	26864462	26864864	CCDC21	0.801638
1	26907305	26908038	CCDC21	0.723371
1	27003792	27004438	CCDC21	0.77548
1	26864462	26864864	CCDC21	0.776012
1	26907305	26908038	CCDC21	0.762505
1	27003792	27004438	CCDC21	0.812433
1	26864462	26864864	SH3BGRL3	0.849192
1	26907305	26908038	SH3BGRL3	0.789268
1	27003792	27004438	SH3BGRL3	0.827926
1	26672950	26673152	SH3BGRL3	0.875965
1	26864462	26864864	SH3BGRL3	0.742186
1	26907305	26908038	SH3BGRL3	0.722811
1	27003792	27004438	SH3BGRL3	0.716262
1	26614664	26614850	UBXN11	0.768819
1	26614664	26614850	UBXN11	0.771057
1	26802842	26802965	UBXN11	0.727034
1	27048256	27048458	UBXN11	0.734872
1	27065864	27065961	UBXN11	0.730621
1	26672950	26673152	UBXN11	0.757385
1	26864462	26864864	UBXN11	0.967266
1	26907305	26908038	UBXN11	0.91157
1	27003792	27004438	UBXN11	0.960038
1	26528601	26528883	UBXN11	0.758275
1	26614664	26614850	UBXN11	0.8838
1	26614664	26614850	UBXN11	0.800513
1	26870247	26870569	UBXN11	0.737898
1	26870351	26870496	UBXN11	0.737898
1	27048256	27048458	UBXN11	0.820213
1	27065864	27065961	UBXN11	0.790327
1	26614664	26614850	CD52	0.879947
1	26614664	26614850	CD52	0.877793
1	26802842	26802965	CD52	0.754193
1	27048256	27048458	CD52	0.880988
1	27065864	27065961	CD52	0.821171
1	26864462	26864864	UBXN11	0.785671
1	26907305	26908038	UBXN11	0.819736
1	27003792	27004438	UBXN11	0.775222
1	26870247	26870569	AIM1L	0.726488
1	26870351	26870496	AIM1L	0.726488
1	26870247	26870569	RP11-569G9.7	0.726488
1	26870351	26870496	RP11-569G9.7	0.726488
1	26614664	26614850	ZNF683	0.975724
1	26614664	26614850	ZNF683	0.993736
1	27048256	27048458	ZNF683	0.97564
1	27065864	27065961	ZNF683	0.945431
1	26614664	26614850	ZNF683	0.939041
1	26614664	26614850	ZNF683	0.950584
1	27048256	27048458	ZNF683	0.972596
1	27065864	27065961	ZNF683	0.990788
1	26672950	26673152	DHDDS	0.829236
1	26672950	26673152	DHDDS	0.822264
1	26864462	26864864	DHDDS	0.823448
1	26907305	26908038	DHDDS	0.788366
1	27003792	27004438	DHDDS	0.787957
1	26702883	26703172	RP3-476K8.4	0.703023
1	26530499	26530959	RP3-476K8.3	0.806687
1	26614664	26614850	HMGN2	0.791104
1	26614664	26614850	HMGN2	0.818532
1	26802842	26802965	HMGN2	0.737897
1	27048256	27048458	HMGN2	0.770909
1	27065864	27065961	HMGN2	0.740976
1	26672950	26673152	HMGN2	0.739082
1	26907305	26908038	RP11-492M19.1	0.713713
1	26672950	26673152	RPS6KA1	0.842891
1	26802842	26802965	RPS6KA1	0.733573
1	26864462	26864864	RPS6KA1	0.948027
1	26907305	26908038	RPS6KA1	0.919874
1	27003792	27004438	RPS6KA1	0.900471
1	26614664	26614850	RPS6KA1	0.777965
1	26614664	26614850	RPS6KA1	0.727714
1	26672950	26673152	RPS6KA1	0.805676
1	26802842	26802965	RPS6KA1	0.831007
1	26864462	26864864	RPS6KA1	0.767757
1	26907305	26908038	RPS6KA1	0.787265
1	26672950	26673152	RPS6KA1	0.781312
1	26864462	26864864	RPS6KA1	0.923456
1	26907305	26908038	RPS6KA1	0.883712
1	27003792	27004438	RPS6KA1	0.917179
1	26864462	26864864	RPS6KA1	0.7254
1	26907305	26908038	RPS6KA1	0.882778
1	27003792	27004438	RPS6KA1	0.718531
1	26672950	26673152	RPS6KA1	0.727149
1	26864462	26864864	RPS6KA1	0.889682
1	26907305	26908038	RPS6KA1	0.855365
1	27003792	27004438	RPS6KA1	0.892695
1	26672950	26673152	RPS6KA1	0.746563
1	26864462	26864864	RPS6KA1	0.968554
1	26907305	26908038	RPS6KA1	0.913996
1	27003792	27004438	RPS6KA1	0.960371
1	26672950	26673152	RPS6KA1	0.819853
1	26864462	26864864	RPS6KA1	0.923875
1	26907305	26908038	RPS6KA1	0.900706
1	27003792	27004438	RPS6KA1	0.892584
1	26672950	26673152	RP4-785J1.1	0.819862
1	26864462	26864864	RP4-785J1.1	0.980637
1	26907305	26908038	RP4-785J1.1	0.897979
1	27003792	27004438	RP4-785J1.1	0.962571
1	26672950	26673152	RP11-492M19.3	0.786646
1	26864462	26864864	RP11-492M19.3	0.978036
1	26907305	26908038	RP11-492M19.3	0.898587
1	27003792	27004438	RP11-492M19.3	0.962665
1	26672950	26673152	ARID1A	0.773898
1	26864462	26864864	GPN2	0.735135
1	26870247	26870569	GPN2	0.761469
1	26870351	26870496	GPN2	0.761469
1	26907305	26908038	GPN2	0.759169
1	27003792	27004438	GPN2	0.707251
1	26802842	26802965	GPN2	0.745175
1	27321259	27321791	GPATCH3	0.757134
1	27321259	27321791	RP1-50O24.8	0.757134
1	26802842	26802965	NUDC	0.803113
1	26864462	26864864	NUDC	0.788473
1	26907305	26908038	NUDC	0.801167
1	27003792	27004438	NUDC	0.762326
1	26870247	26870569	RP11-344H11.4	0.720926
1	26870351	26870496	RP11-344H11.4	0.720926
1	27048256	27048458	RP11-344H11.6	0.727571
1	27065864	27065961	RP11-344H11.6	0.761353
1	27003792	27004438	SLC9A1	0.865926
1	27003792	27004438	SLC9A1	0.727816
1	27003792	27004438	SLC9A1	0.951064
1	27003792	27004438	SLC9A1	0.860361
1	27321259	27321791	SYTL1	0.733821
1	112040367	112040740	DRAM2	0.866419
1	112040367	112040740	DRAM2	0.888348
1	112040367	112040740	DENND2D	0.969897
1	112040367	112040740	OVGP1	0.979594
1	112040367	112040740	C1orf162	0.961433
1	112040367	112040740	ADORA3	0.869611
1	112040367	112040740	ADORA3	0.988822
1	112040367	112040740	ADORA3	0.945162
1	202920246	202921013	RP11-569A11.2	0.950413
1	203086594	203088107	SYT2	0.730495
1	203086640	203088497	SYT2	0.730495
1	203086658	203088513	SYT2	0.730495
1	203086726	203087387	SYT2	0.730495
1	203086885	203088466	SYT2	0.730495
1	202920246	202921013	SYT2	0.926602
1	203086594	203088107	SYT2	0.852745
1	203086640	203088497	SYT2	0.852745
1	203086658	203088513	SYT2	0.852745
1	203086726	203087387	SYT2	0.852745
1	203086885	203088466	SYT2	0.852745
1	202920246	202921013	KDM5B	0.908472
1	203086594	203088107	KDM5B	0.814488
1	203086640	203088497	KDM5B	0.814488
1	203086658	203088513	KDM5B	0.814488
1	203086726	203087387	KDM5B	0.814488
1	203086885	203088466	KDM5B	0.814488
1	203090687	203091729	RP11-480I12.4	0.738975
1	202913644	202913867	RP11-38O14.5	0.812396
1	203090687	203091729	RP11-38O14.5	0.808678
1	203275508	203275853	RP11-38O14.5	0.759878
1	203524759	203528078	PPFIA4	0.757762
1	203526310	203528015	PPFIA4	0.757762
1	203524759	203528078	PPFIA4	0.742878
1	203526310	203528015	PPFIA4	0.742878
1	202920246	202921013	MYOG	0.874858
1	202920246	202921013	ADORA1	0.948774
1	202920246	202921013	ADORA1	0.922047
1	203086594	203088107	ADORA1	0.704686
1	203086640	203088497	ADORA1	0.704686
1	203086658	203088513	ADORA1	0.704686
1	203086726	203087387	ADORA1	0.704686
1	203086885	203088466	ADORA1	0.704686
1	203086594	203088107	ADORA1	0.737614
1	203086640	203088497	ADORA1	0.737614
1	203086658	203088513	ADORA1	0.737614
1	203086726	203087387	ADORA1	0.737614
1	203086885	203088466	ADORA1	0.737614
1	202920246	202921013	CHI3L1	0.985896
1	203582338	203582713	RP11-69P2.1	0.962878
1	203641082	203641239	RP11-69P2.1	0.999099
1	203641118	203641164	RP11-69P2.1	0.999099
1	203641971	203642078	RP11-69P2.1	0.891995
1	203642435	203642578	RP11-69P2.1	0.820594
1	203598630	203599133	RP11-134P9.3	0.782119
1	203524759	203528078	PRELP	0.864759
1	203524759	203528078	PRELP	0.840933
1	203524759	203528078	PRELP	0.81805
1	203526310	203528015	PRELP	0.81805
1	203524759	203528078	PRELP	0.841851
1	203526310	203528015	PRELP	0.841851
1	203582338	203582713	ATP2B4	0.871655
1	203641082	203641239	ATP2B4	0.815481
1	203641118	203641164	ATP2B4	0.815481
1	203641971	203642078	ATP2B4	0.814886
1	203642435	203642578	ATP2B4	0.745237
1	203524759	203528078	RP11-90O23.1	0.725835
1	203524759	203528078	RP11-90O23.1	0.727136
1	203275508	203275853	ATP2B4	0.895884
1	203582338	203582713	LAX1	0.972478
1	203641082	203641239	LAX1	0.971126
1	203641118	203641164	LAX1	0.971126
1	203641971	203642078	LAX1	0.85795
1	203642435	203642578	LAX1	0.824621
1	203524759	203528078	ZC3H11A	0.78726
1	203524759	203528078	ZC3H11A	0.754495
1	203524759	203528078	ZC3H11A	0.769277
1	203526310	203528015	ZC3H11A	0.769277
1	203524759	203528078	ZC3H11A	0.849577
1	203526310	203528015	ZC3H11A	0.849577
1	203524759	203528078	ZC3H11A	0.706305
1	203526310	203528015	ZC3H11A	0.706305
1	203524759	203528078	ZC3H11A	0.856994
1	203524759	203528078	ZC3H11A	0.83118
1	203524759	203528078	ZC3H11A	0.866529
1	203526310	203528015	ZC3H11A	0.866529
1	203524759	203528078	ZC3H11A	0.834657
1	203526310	203528015	ZC3H11A	0.834657
1	203598630	203599133	ZC3H11A	0.762857
1	203641082	203641239	SOX13	0.865323
1	203641118	203641164	SOX13	0.865323
1	203641971	203642078	SOX13	0.878175
1	203642435	203642578	SOX13	0.86081
1	203641082	203641239	ETNK2	0.920552
1	203641118	203641164	ETNK2	0.920552
1	203641971	203642078	ETNK2	0.8155
1	203642435	203642578	ETNK2	0.7362
1	203641082	203641239	REN	0.961901
1	203641118	203641164	REN	0.961901
1	203641971	203642078	REN	0.903029
1	203642435	203642578	REN	0.78504
1	214416921	214417133	RP11-478J18.3	0.857695
1	214722141	214722936	PTPN14	0.735287
1	214722331	214722795	PTPN14	0.735287
1	230993486	230993899	C1orf198	0.718087
1	230993520	230993789	C1orf198	0.718087
1	230993486	230993899	C1orf198	0.717227
1	230993520	230993789	C1orf198	0.717227
10	120924639	120926010	EIF3A	0.741614
10	120937776	120938588	FAM45A	0.728658
10	120924639	120926010	SFXN4	0.743079
10	120924639	120926010	PRDX3	0.7047
10	121030282	121031462	TIAL1	0.712877
10	121176272	121178273	TIAL1	0.755193
10	121176272	121178273	TIAL1	0.72217
10	121225669	121226055	MCMBP	0.70933
10	121176272	121178273	SEC23IP	0.756328
10	121890704	121891182	RP11-572P18.2	0.783617
10	123640403	123640636	RPS15AP5	0.92015
10	123806873	123807276	RPS15AP5	0.926188
10	123806991	123807178	RPS15AP5	0.926188
10	123659667	123660530	ATE1	0.784323
10	123659781	123660486	ATE1	0.784323
10	123659827	123660579	ATE1	0.784323
10	123447814	123448143	ATE1	0.73372
10	124101737	124102553	NSMCE4A	0.976557
10	123659667	123660530	TACC2	0.898055
10	123659781	123660486	TACC2	0.898055
10	123659827	123660579	TACC2	0.898055
10	123563186	123563737	TACC2	0.8895
10	123563320	123563496	TACC2	0.8895
10	123563186	123563737	TACC2	0.824157
10	123563320	123563496	TACC2	0.824157
10	123640403	123640636	TACC2	0.892272
10	123806873	123807276	TACC2	0.894417
10	123806991	123807178	TACC2	0.894417
10	123640403	123640636	TACC2	0.710542
10	123806873	123807276	TACC2	0.71525
10	123806991	123807178	TACC2	0.71525
10	123908655	123909216	PLEKHA1	0.735894
10	124472914	124473474	ARMS2	0.707884
10	124039107	124039549	DMBT1	0.763331
10	124039107	124039549	C10orf120	0.717049
10	124101737	124102553	C10orf120	0.734394
10	124194657	124195182	C10orf120	0.700196
10	124101737	124102553	RP11-107C16.2	0.770923
10	124275296	124275774	RP11-107C16.2	0.946891
10	124275296	124275774	CUZD1	0.901149
10	124325032	124325835	CUZD1	0.71359
10	124325042	124325771	CUZD1	0.71359
10	124325045	124325713	CUZD1	0.71359
10	124325032	124325835	FAM24B	0.71359
10	124325042	124325771	FAM24B	0.71359
10	124325045	124325713	FAM24B	0.71359
10	124194657	124195182	RP11-564D11.3	0.708931
11	108339210	108339548	ACAT1	0.73394
11	108339210	108339548	ATM	0.819981
11	108460004	108460458	ATM	0.715111
11	108460004	108460458	NPAT	0.715111
11	108339210	108339548	KDELC2	0.793261
11	108019369	108019661	EXPH5	0.957148
11	108460004	108460458	DDX10	0.744271
11	129613188	129613910	ARHGAP32	0.860843
11	129613188	129613910	BARX2	0.830364
11	129723767	129723930	RP11-507F16.1	0.795973
11	129613188	129613910	TMEM45B	0.84119
11	129945410	129945768	TMEM45B	0.80397
11	130026094	130026287	TMEM45B	0.924752
11	129613188	129613910	NFRKB	0.739802
11	129613188	129613910	NFRKB	0.828044
11	129723767	129723930	PRDM10	0.801357
11	129613188	129613910	RP11-567M21.2	0.849026
11	130341740	130342228	RP11-567M21.2	0.908161
11	129613188	129613910	APLP2	0.83238
11	130341740	130342228	APLP2	0.894744
11	130283014	130283876	APLP2	0.793165
11	130283145	130283999	APLP2	0.793165
11	130283199	130283929	APLP2	0.793165
11	129945410	129945768	ST14	0.702014
11	130026094	130026287	ST14	0.809921
11	129613188	129613910	ST14	0.802451
11	130341740	130342228	ST14	0.856923
11	129613188	129613910	ST14	0.785341
11	130341740	130342228	ST14	0.802426
11	129945410	129945768	ZBTB44	0.803633
11	130026094	130026287	ZBTB44	0.834982
11	129723767	129723930	ZBTB44	0.827895
11	130404596	130404951	RP11-567O18.1	0.775496
11	130341740	130342228	ZBTB44	0.727861
11	130404596	130404951	RP11-890B15.1	0.738745
11	130341740	130342228	SNX19	0.704777
12	111498628	111498883	TCTN1	0.751322
12	111498878	111499380	TCTN1	0.751322
12	111430261	111430571	ATXN2	0.84158
12	112111287	112111933	ATXN2	0.705797
12	112111342	112112070	ATXN2	0.705797
12	112440468	112440732	ATXN2	0.774045
12	112214924	112215798	ACAD10	0.964046
12	112440468	112440732	ACAD10	0.7255
12	111798997	111799947	ACAD10	0.774721
12	112214924	112215798	C12orf47	0.757091
12	120561420	120562084	PRKAB1	0.853244
12	120538431	120538783	CIT	0.755327
12	120538480	120538732	CIT	0.755327
12	120561420	120562084	RAB35	0.927924
12	120561420	120562084	PXN	0.799109
12	120571829	120572075	SIRT4	0.806115
12	120540130	120540888	GATC	0.714907
12	120540266	120541163	GATC	0.714907
12	120540130	120540888	TRIAP1	0.714907
12	120540266	120541163	TRIAP1	0.714907
12	121158376	121158875	AL021546.3	0.711831
12	120561420	120562084	RNF10	0.956881
12	121238332	121239031	RNF10	0.822978
12	120540130	120540888	RNF10	0.859808
12	120540266	120541163	RNF10	0.859808
12	120561420	120562084	POP5	0.787794
12	120561420	120562084	POP5	0.711444
12	121238332	121239031	POP5	0.746532
12	120850123	120850415	RPL11P5	0.70866
12	120850123	120850415	CABP1	0.721554
12	121196557	121196727	CABP1	0.900747
12	121299756	121299854	CABP1	0.724559
12	120850123	120850415	CABP1	0.74752
12	121196557	121196727	CABP1	0.71192
12	120912334	120913062	RP11-173P15.3	0.705495
12	120850123	120850415	AC069214.1	0.708231
12	120850123	120850415	AC069214.1	0.730631
12	121196557	121196727	AC069214.1	0.7846
12	121299756	121299854	AC069214.1	0.73446
12	121343623	121343991	RPL12P33	0.89031
12	121422365	121422591	HNF1A	0.859151
12	121422365	121422591	C21orf81	0.723217
12	121422365	121422591	C21orf81	0.9133
12	121343623	121343991	HNF1A	0.784623
12	121343623	121343991	P2RX7	0.924427
12	121196557	121196727	Z98941.1	0.933615
12	121299756	121299854	Z98941.1	0.870226
12	121299756	121299854	P2RX4	0.773376
12	121196557	121196727	P2RX4	0.919321
12	121299756	121299854	P2RX4	0.906652
12	121343623	121343991	CAMKK2	0.784707
12	121343623	121343991	CAMKK2	0.88626
12	121299756	121299854	ANAPC5	0.840722
12	121343623	121343991	ANAPC5	0.773532
12	121299756	121299854	ANAPC5	0.817185
12	121299756	121299854	ANAPC5	0.838573
12	124326436	124327137	SNRNP35	0.738807
12	124326519	124326768	SNRNP35	0.738807
12	124326436	124327137	GTF2H3	0.702698
12	124326519	124326768	GTF2H3	0.702698
12	124326436	124327137	ATP6V0A2	0.771906
12	124326519	124326768	ATP6V0A2	0.771906
12	124355148	124355921	ATP6V0A2	0.825243
12	124355379	124355900	ATP6V0A2	0.825243
12	124355557	124355990	ATP6V0A2	0.825243
12	124603946	124604270	ATP6V0A2	0.806679
12	124326436	124327137	DNAH10	0.819967
12	124326519	124326768	DNAH10	0.819967
12	124355148	124355921	DNAH10	0.817141
12	124355379	124355900	DNAH10	0.817141
12	124355557	124355990	DNAH10	0.817141
12	124603946	124604270	DNAH10	0.80591
12	124631768	124631800	DNAH10	0.803301
12	124646726	124647187	DNAH10	0.737667
12	124326436	124327137	DNAH10	0.79743
12	124326519	124326768	DNAH10	0.79743
12	124355148	124355921	DNAH10	0.956098
12	124355379	124355900	DNAH10	0.956098
12	124355557	124355990	DNAH10	0.956098
12	124603946	124604270	DNAH10	0.990017
12	124631768	124631800	DNAH10	0.75882
12	124646726	124647187	DNAH10	0.704154
12	124326436	124327137	DNAH10	0.791365
12	124326519	124326768	DNAH10	0.791365
12	124355148	124355921	DNAH10	0.951793
12	124355379	124355900	DNAH10	0.951793
12	124355557	124355990	DNAH10	0.951793
12	124603946	124604270	DNAH10	0.984322
12	124631768	124631800	DNAH10	0.755987
12	124646726	124647187	DNAH10	0.711203
12	124326436	124327137	CCDC92	0.821804
12	124326519	124326768	CCDC92	0.821804
12	124355148	124355921	CCDC92	0.955476
12	124355379	124355900	CCDC92	0.955476
12	124355557	124355990	CCDC92	0.955476
12	124603946	124604270	CCDC92	0.98891
12	124631768	124631800	CCDC92	0.777617
12	124646726	124647187	CCDC92	0.715697
12	124801839	124803072	CCDC92	0.80684
12	124603946	124604270	ZNF664	0.751793
12	124801839	124803072	RP11-522N14.2	0.730896
12	124801839	124803072	RP11-522N14.2	0.741317
12	124801839	124803072	RP11-522N14.2	0.755063
12	125095478	125096424	FAM101A	0.745742
12	125107319	125107647	FAM101A	0.837748
12	125107547	125108071	FAM101A	0.837748
12	125107547	125108071	NCOR2	0.707956
12	124352744	124353707	NCOR2	0.763166
12	125243224	125243467	NCOR2	0.711373
12	124799518	124799878	NCOR2	0.716633
12	125107319	125107647	NCOR2	0.852182
12	125107547	125108071	NCOR2	0.852182
12	125107319	125107647	NCOR2	0.773986
12	125107547	125108071	NCOR2	0.773986
12	125107319	125107647	NCOR2	0.818919
12	125107547	125108071	NCOR2	0.818919
12	125110503	125111055	RP11-408I18.9	0.786056
12	124869653	124872580	NCOR2	0.712075
12	124870426	124872007	NCOR2	0.712075
12	124871399	124872087	NCOR2	0.712075
12	124871566	124872803	NCOR2	0.712075
12	125110503	125111055	NCOR2	0.710417
12	125309172	125309357	NCOR2	0.786105
12	125110503	125111055	SCARB1	0.766448
12	125309172	125309357	SCARB1	0.743595
12	125200164	125200455	SCARB1	0.753661
12	125039829	125040391	UBC	0.781762
12	125090502	125090716	UBC	0.729106
12	125110503	125111055	RPL22P19	0.761444
12	125309172	125309357	RPL22P19	0.719416
12	125456290	125456737	DHX37	0.709671
12	125107319	125107647	DHX37	0.798553
12	125107547	125108071	DHX37	0.798553
12	125309172	125309357	DHX37	0.773329
12	125107319	125107647	AACS	0.720681
12	125107547	125108071	AACS	0.720681
12	125456290	125456737	AACS	0.708708
12	125327341	125327843	AACS	0.931819
12	125327341	125327843	AACS	0.732796
12	125456290	125456737	AACS	0.793345
12	125327341	125327843	TMEM132B	0.761509
12	131170119	131170668	PIWIL1	0.856655
12	131170119	131170668	PIWIL1	0.765798
12	131166534	131167477	PIWIL1	0.70622
12	131028926	131029159	PIWIL1	0.961505
12	131174066	131174377	PIWIL1	0.971132
12	131174066	131174377	PIWIL1	0.950518
12	131174415	131174937	PIWIL1	0.950518
12	131174415	131174937	PIWIL1	0.976218
12	131037009	131037257	RP11-117L5.4	0.763128
12	131120206	131120471	RP11-117L5.4	0.751925
12	131232598	131233088	RP11-117L5.4	0.807244
12	131028926	131029159	RIMBP2	0.965864
12	131174066	131174377	RIMBP2	0.971207
12	131174066	131174377	RIMBP2	0.965179
12	131174415	131174937	RIMBP2	0.965179
12	131174415	131174937	RIMBP2	0.968746
12	131170119	131170668	RP11-662M24.2	0.917172
12	131443178	131443463	RP11-662M24.2	0.70456
12	131443308	131443520	RP11-662M24.2	0.70456
12	131572839	131573306	RP11-662M24.2	0.814917
12	131582275	131583157	RP11-662M24.2	0.895433
12	130945579	130945926	RP11-662M24.2	0.795864
12	131032081	131032265	RP11-662M24.2	0.90223
12	131076387	131076792	RP11-662M24.2	0.926826
12	131086127	131086509	RP11-662M24.2	0.910898
12	131105730	131106012	RP11-662M24.2	0.906768
12	131105845	131106686	RP11-662M24.2	0.906768
12	131105845	131106686	RP11-662M24.2	0.913127
12	131105845	131106686	RP11-662M24.2	0.903309
12	131156180	131156310	RP11-662M24.2	0.893331
12	131156960	131157925	RP11-662M24.2	0.907632
12	131170119	131170668	RP11-662M24.2	0.9268
12	131177838	131178838	RP11-662M24.2	0.735505
12	131198648	131199100	RP11-662M24.2	0.875406
12	131199265	131199720	RP11-662M24.2	0.849841
12	131237191	131237846	RP11-662M24.2	0.910561
12	131237191	131237846	RP11-662M24.2	0.816382
12	131621602	131623539	RAN	0.743545
12	131410035	131410722	GPR133	0.70367
12	131443553	131443881	GPR133	0.839147
12	131474602	131475499	GPR133	0.913349
12	131552695	131553147	GPR133	0.854848
12	131170119	131170668	RP11-243M5.1	0.75065
12	131572839	131573306	RP11-243M5.1	0.789627
12	131582275	131583157	RP11-243M5.1	0.789274
12	131621602	131623539	RP11-243M5.1	0.872706
12	131616485	131618750	GPR133	0.870478
12	131617933	131618486	GPR133	0.870478
12	131618258	131618520	GPR133	0.870478
12	131621602	131623539	GPR133	0.79158
12	131622195	131622765	GPR133	0.79158
12	131032081	131032265	GPR133	0.949172
12	131032081	131032265	RP11-76C10.5	0.949172
12	131076387	131076792	GPR133	0.947931
12	131076387	131076792	RP11-76C10.5	0.947931
12	131086127	131086509	GPR133	0.943286
12	131086127	131086509	RP11-76C10.5	0.943286
12	131105730	131106012	GPR133	0.943964
12	131105845	131106686	GPR133	0.943964
12	131105730	131106012	RP11-76C10.5	0.943964
12	131105845	131106686	RP11-76C10.5	0.943964
12	131105845	131106686	GPR133	0.954251
12	131105845	131106686	RP11-76C10.5	0.954251
12	131105845	131106686	GPR133	0.952663
12	131105845	131106686	RP11-76C10.5	0.952663
12	131156180	131156310	GPR133	0.950765
12	131156180	131156310	RP11-76C10.5	0.950765
12	131156960	131157925	GPR133	0.951986
12	131156960	131157925	RP11-76C10.5	0.951986
12	131170119	131170668	GPR133	0.812097
12	131170119	131170668	RP11-76C10.5	0.812097
12	131177838	131178838	GPR133	0.775779
12	131177838	131178838	RP11-76C10.5	0.775779
12	131198648	131199100	GPR133	0.874421
12	131198648	131199100	RP11-76C10.5	0.874421
12	131199265	131199720	GPR133	0.758751
12	131199265	131199720	RP11-76C10.5	0.758751
12	131237191	131237846	GPR133	0.823395
12	131237191	131237846	RP11-76C10.5	0.823395
12	131177838	131178838	GPR133	0.74881
12	131170119	131170668	GPR133	0.707997
12	131572839	131573306	GPR133	0.723349
12	131582275	131583157	GPR133	0.782011
12	131443553	131443881	GPR133	0.950207
12	131474602	131475499	GPR133	0.900364
12	131552695	131553147	GPR133	0.955872
12	131176747	131176967	GPR133	0.705357
12	131582275	131583157	RP11-638F5.1	0.7207
12	131616485	131618750	RP11-638F5.1	0.74177
12	131617717	131617988	RP11-638F5.1	0.74177
12	131859923	131860365	RP13-507P19.2	0.915291
12	131859923	131860365	RP13-507P19.1	0.893415
12	131837157	131838133	SFSWAP	0.764913
12	131837157	131838133	RP11-495K9.5	0.786213
12	131859923	131860365	MMP17	0.722291
12	131837157	131838133	MMP17	0.745267
13	77173330	77173483	BTF3P11	0.961339
13	77294961	77295140	IRG1	0.929052
13	77315273	77315474	IRG1	0.9631
13	77981372	77981540	IRG1	0.967722
13	77239059	77239368	RPL7P44	0.881536
13	77258487	77258993	RPL7P44	0.792022
13	77173330	77173483	MYCBP2	0.969841
13	78003967	78004232	MYCBP2	0.796767
13	78003967	78004232	MYCBP2	0.711712
13	78039828	78040208	SCEL	0.770965
13	78054216	78054646	SCEL	0.882494
13	78003967	78004232	RP11-137M6.2	0.711293
13	77919390	77920006	SLAIN1	0.715782
13	77989348	77989764	SLAIN1	0.814713
13	77989348	77989764	SLAIN1	0.967296
13	78054216	78054646	RP11-318G21.4	0.780625
13	110565795	110565966	IRS2	0.714726
13	110810405	110810961	IRS2	0.700591
13	110815311	110815502	IRS2	0.780533
13	110669817	110670175	RP11-472K17.1	0.808805
13	110565795	110565966	COL4A1	0.889558
13	110810405	110810961	COL4A1	0.868238
13	110815311	110815502	COL4A1	0.835804
13	111106485	111106988	COL4A1	0.813779
13	111227270	111228778	COL4A1	0.785126
13	111227747	111228621	COL4A1	0.785126
13	111291512	111292248	COL4A1	0.767157
13	110815311	110815502	COL4A2	0.717788
13	111106485	111106988	COL4A2	0.858995
13	111293600	111294161	COL4A2	0.783071
13	111318365	111318597	COL4A2	0.774725
13	111319183	111319320	COL4A2	0.725441
13	111007260	111007515	COL4A2	0.782037
13	111227270	111228778	COL4A2	0.847933
13	111227747	111228621	COL4A2	0.847933
13	111305753	111305982	COL4A2	0.784875
13	111305775	111305931	COL4A2	0.784875
13	111007260	111007515	COL4A2	0.720735
13	111227270	111228778	COL4A2	0.814643
13	111227747	111228621	COL4A2	0.814643
13	111305753	111305982	COL4A2	0.828381
13	111305775	111305931	COL4A2	0.828381
13	110810405	110810961	COL4A2	0.857062
13	110815311	110815502	COL4A2	0.86144
13	111106485	111106988	COL4A2	0.854285
13	111227270	111228778	COL4A2	0.847508
13	111227747	111228621	COL4A2	0.847508
13	111318365	111318597	COL4A2	0.913843
13	111319183	111319320	COL4A2	0.842438
13	110747029	110747610	RAB20	0.730947
13	110810405	110810961	RAB20	0.80704
13	110815311	110815502	RAB20	0.892531
13	111106485	111106988	RAB20	0.833304
13	111227270	111228778	RAB20	0.734483
13	111227747	111228621	RAB20	0.734483
13	111318365	111318597	RAB20	0.824617
13	111319183	111319320	RAB20	0.832122
13	110858561	110858660	CARKD	0.709599
13	110858590	110858925	CARKD	0.709599
13	111278384	111278577	CARKD	0.715788
13	111298967	111300197	CARKD	0.802004
13	111227270	111228778	CARS2	0.744723
13	111227747	111228621	CARS2	0.744723
13	111278384	111278577	CARS2	0.761294
13	111298967	111300197	CARS2	0.849347
13	111314398	111314615	CARS2	0.820027
13	111314475	111314634	CARS2	0.820027
13	111293600	111294161	CARS2	0.728455
13	111298967	111300197	CARS2	0.79962
13	111209115	111209333	CARS2	0.859703
13	111453403	111453698	CARS2	0.714774
13	111106485	111106988	CARS2	0.798132
13	111227270	111228778	CARS2	0.82139
13	111227747	111228621	CARS2	0.82139
13	111291512	111292248	CARS2	0.843623
13	111318365	111318597	CARS2	0.907708
13	111319183	111319320	CARS2	0.856801
13	111106485	111106988	CARS2	0.896223
13	111227270	111228778	CARS2	0.874946
13	111227747	111228621	CARS2	0.874946
13	111291512	111292248	CARS2	0.754406
13	111318365	111318597	CARS2	0.9735
13	111319183	111319320	CARS2	0.925563
13	111227270	111228778	CARS2	0.712232
13	111227747	111228621	CARS2	0.712232
13	111305753	111305982	CARS2	0.803935
13	111305775	111305931	CARS2	0.803935
13	111106485	111106988	CARS2	0.8873
13	111227270	111228778	CARS2	0.896105
13	111227747	111228621	CARS2	0.896105
13	111291512	111292248	CARS2	0.787143
13	111318365	111318597	CARS2	0.975225
13	111319183	111319320	CARS2	0.912809
13	110951022	110951253	CARS2	0.824782
13	110914896	110915304	CARS2	0.740221
13	110914917	110915271	CARS2	0.740221
13	111059783	111059922	CARS2	0.771612
13	111106485	111106988	CARS2	0.755833
13	111293600	111294161	CARS2	0.77263
13	111298967	111300197	CARS2	0.717179
13	111298967	111300197	CARS2	0.80381
13	111298967	111300197	ING1	0.80381
13	111314398	111314615	CARS2	0.777693
13	111314475	111314634	CARS2	0.777693
13	111314398	111314615	ING1	0.777693
13	111314475	111314634	ING1	0.777693
13	111278384	111278577	ING1	0.701479
13	111293600	111294161	ING1	0.818393
13	111298967	111300197	ING1	0.848795
13	110951022	110951253	RPL21P107	0.732881
13	111059783	111059922	ANKRD10	0.812753
13	111060413	111060817	ANKRD10	0.927315
13	111060413	111060817	ANKRD10	0.97833
13	111293160	111294022	ANKRD10	0.915021
13	111293160	111294022	ANKRD10	0.737169
13	111293576	111293841	ANKRD10	0.737169
13	111293600	111294161	ANKRD10	0.737169
13	111106485	111106988	ANKRD10	0.779496
13	111227270	111228778	ANKRD10	0.818948
13	111227747	111228621	ANKRD10	0.818948
13	111291512	111292248	ANKRD10	0.842706
13	111318365	111318597	ANKRD10	0.866046
13	111319183	111319320	ANKRD10	0.879858
13	111227270	111228778	ANKRD10	0.719833
13	111227747	111228621	ANKRD10	0.719833
13	111318365	111318597	ANKRD10	0.72133
13	111227270	111228778	ANKRD10	0.763193
13	111227747	111228621	ANKRD10	0.763193
13	111291512	111292248	ANKRD10	0.737637
13	111318365	111318597	ANKRD10	0.735117
13	111293600	111294161	ANKRD10	0.77286
13	111298967	111300197	ANKRD10	0.771026
13	111278384	111278577	RP11-365P13.2	0.843852
13	111298967	111300197	RP11-365P13.2	0.818689
13	111314398	111314615	RP11-365P13.2	0.844957
13	111314475	111314634	RP11-365P13.2	0.844957
13	111262505	111262766	RP11-551M15.1	0.875273
13	111278384	111278577	ARHGEF7	0.785163
13	111298967	111300197	ARHGEF7	0.858345
13	111314398	111314615	ARHGEF7	0.772542
13	111314475	111314634	ARHGEF7	0.772542
13	111314398	111314615	RP11-551M15.4	0.818983
13	111314475	111314634	RP11-551M15.4	0.818983
13	111314398	111314615	ARHGEF7	0.79266
13	111314475	111314634	ARHGEF7	0.79266
14	90889815	90890457	AL096869.5	0.717958
14	90956189	90957135	AL096869.5	0.706796
14	91163772	91165526	C14orf159	0.750856
14	91167836	91167950	C14orf159	0.731672
14	91270738	91271206	C14orf159	0.767683
14	91270738	91271206	C14orf159	0.704611
14	91270738	91271206	GPR68	0.736167
14	104201801	104202280	RP11-45P15.1	0.824498
14	103564814	103565707	RP11-600F24.1	0.703853
14	103784687	103784894	RP11-600F24.1	0.7222
14	103564814	103565707	AL139300.1	0.858134
14	103564814	103565707	RP11-73M18.2	0.858134
14	103999866	104000373	AL139300.1	0.893611
14	103999866	104000373	RP11-73M18.2	0.893611
14	104015778	104016729	AL139300.1	0.731891
14	104016031	104016521	AL139300.1	0.731891
14	104015778	104016729	RP11-73M18.2	0.731891
14	104016031	104016521	RP11-73M18.2	0.731891
14	104015778	104016729	AL139300.1	0.866518
14	104016031	104016521	AL139300.1	0.866518
14	104015778	104016729	RP11-73M18.2	0.866518
14	104016031	104016521	RP11-73M18.2	0.866518
14	104116564	104116887	AL139300.1	0.867093
14	103999866	104000373	XRCC3	0.740129
14	103999866	104000373	TDRD9	0.71874
14	104015778	104016729	TDRD9	0.702381
14	104016031	104016521	TDRD9	0.702381
14	104015778	104016729	TDRD9	0.869972
14	104016031	104016521	TDRD9	0.869972
15	72681805	72681966	SENP8	0.780492
15	73078771	73079040	HEXA	0.713528
15	73100734	73100963	HEXA	0.778777
15	74725067	74725323	STOML1	0.703622
15	74730704	74731461	CYP11A1	0.723232
15	74725067	74725323	SEMA7A	0.794164
15	75069638	75070022	SEMA7A	0.720557
15	75072923	75073506	SEMA7A	0.831537
15	75199293	75199767	SEMA7A	0.746626
15	75063172	75063836	UBL7	0.828383
15	75063285	75063844	UBL7	0.828383
15	75063298	75063809	UBL7	0.828383
15	75063309	75063818	UBL7	0.828383
15	75199293	75199767	UBL7	0.859909
15	74725067	74725323	ARID3B	0.811035
15	75016057	75017565	ARID3B	0.746662
15	75072923	75073506	ARID3B	0.735277
15	75016057	75017565	CLK3	0.783146
15	74804209	74804917	CLK3	0.779752
15	74804356	74804912	CLK3	0.779752
15	74804209	74804917	CLK3	0.885313
15	74804356	74804912	CLK3	0.885313
15	75002550	75003049	CLK3	0.898422
15	75062137	75062627	CLK3	0.809193
15	75062490	75062698	CLK3	0.809193
15	75069638	75070022	CLK3	0.81476
15	75072923	75073506	CLK3	0.836873
15	75072923	75073506	CLK3	0.911085
15	75073355	75073623	CLK3	0.911085
15	75313831	75314027	CLK3	0.728433
15	75330492	75330879	CLK3	0.907959
15	74730704	74731461	EDC3	0.801089
15	75023868	75024546	CYP1A1	0.736096
15	74725067	74725323	CSK	0.726543
15	74834068	74834552	CSK	0.858845
15	75069638	75070022	CSK	0.806454
15	75199293	75199767	CSK	0.710917
15	75339313	75339899	CSK	0.865972
15	75491892	75492189	CSK	0.711195
15	75502833	75503017	CSK	0.853353
15	75506755	75507723	CSK	0.818498
15	75506841	75507001	CSK	0.818498
15	75506755	75507723	CSK	0.839012
15	75507166	75507682	CSK	0.839012
15	75507239	75508372	CSK	0.839012
15	75062137	75062627	LMAN1L	0.715482
15	75062490	75062698	LMAN1L	0.715482
15	75162050	75162771	CPLX3	0.709668
15	75313831	75314027	CPLX3	0.737679
15	74804209	74804917	SCAMP2	0.846019
15	74804356	74804912	SCAMP2	0.846019
15	75002550	75003049	SCAMP2	0.805638
15	75062137	75062627	SCAMP2	0.791575
15	75062490	75062698	SCAMP2	0.791575
15	75063172	75063836	SCAMP2	0.744622
15	75063285	75063844	SCAMP2	0.744622
15	75063298	75063809	SCAMP2	0.744622
15	75063309	75063818	SCAMP2	0.744622
15	75072923	75073506	SCAMP2	0.815315
15	75073355	75073623	SCAMP2	0.815315
15	75330492	75330879	SCAMP2	0.838255
15	75502833	75503017	SCAMP2	0.730548
15	75506755	75507723	SCAMP2	0.715706
15	75506841	75507001	SCAMP2	0.715706
15	75506755	75507723	SCAMP2	0.702476
15	75507166	75507682	SCAMP2	0.702476
15	75507239	75508372	SCAMP2	0.702476
15	74730704	74731461	MPI	0.738397
15	75063172	75063836	MPI	0.865806
15	75063285	75063844	MPI	0.865806
15	75063298	75063809	MPI	0.865806
15	75063309	75063818	MPI	0.865806
15	75199293	75199767	MPI	0.715273
15	75508161	75508810	MPI	0.785196
15	75250645	75250936	RPP25	0.824942
15	75063172	75063836	PPCDC	0.810378
15	75063285	75063844	PPCDC	0.810378
15	75063298	75063809	PPCDC	0.810378
15	75063309	75063818	PPCDC	0.810378
15	75199293	75199767	PPCDC	0.784797
15	75250645	75250936	RP11-69H7.1	0.922933
15	75508161	75508810	RP11-69H7.1	0.84021
15	75162050	75162771	C15orf39	0.880149
15	75313831	75314027	C15orf39	0.797476
15	75330492	75330879	NEIL1	0.80334
15	75491892	75492189	CTD-2562G15.1	0.871655
15	75313831	75314027	SIN3A	0.706818
15	75330492	75330879	SIN3A	0.90399
15	75502833	75503017	SIN3A	0.725104
15	75506755	75507723	SIN3A	0.715923
15	75507166	75507682	SIN3A	0.715923
15	75507239	75508372	SIN3A	0.715923
15	99525309	99525523	TTC23	0.724819
15	99343058	99343223	TTC23	0.92946
15	99691207	99691611	TTC23	0.836999
15	99439639	99439889	TTC23	0.714838
15	99396385	99396785	LRRC28	0.78443
15	99396459	99396809	LRRC28	0.78443
15	99396385	99396785	TTC23	0.78443
15	99396459	99396809	TTC23	0.78443
15	99424799	99425305	LRRC28	0.867004
15	99424874	99425111	LRRC28	0.867004
15	99424799	99425305	TTC23	0.867004
15	99424874	99425111	TTC23	0.867004
15	99650644	99651483	CTD-3221M10.1	0.748706
15	99650725	99651291	CTD-3221M10.1	0.748706
15	99683850	99684879	CTD-3221M10.1	0.765452
16	70452714	70453486	RP11-419C5.2	0.950698
16	70450586	70451445	RP11-419C5.2	0.729299
16	70452714	70453486	PDXDC2P	0.717785
16	70784624	70785902	DDX19B	0.75613
16	70784989	70786128	DDX19B	0.75613
16	70409969	70410202	ST3GAL2	0.716318
16	70452714	70453486	ST3GAL2	0.955778
16	70410002	70410467	RPS27P26	0.744084
16	70745771	70746405	RPS27P26	0.964263
16	70746021	70746557	RPS27P26	0.964263
16	70404009	70404376	FUK	0.717827
16	70404035	70404352	FUK	0.717827
16	70759313	70759906	FUK	0.929455
16	70759418	70759623	FUK	0.929455
16	70777788	70777902	FUK	0.81582
16	70404009	70404376	FUK	0.777161
16	70404035	70404352	FUK	0.777161
16	70692972	70693179	FUK	0.747432
16	70450586	70451445	FUK	0.763087
16	70409969	70410202	COG4	0.723245
16	70452714	70453486	COG4	0.763897
16	70409969	70410202	COG4	0.711997
16	70409969	70410202	SF3B3	0.711997
16	70452714	70453486	COG4	0.795328
16	70452714	70453486	SF3B3	0.795328
16	70404009	70404376	VAC14	0.791223
16	70404035	70404352	VAC14	0.791223
16	70759313	70759906	VAC14	0.789867
16	70759418	70759623	VAC14	0.789867
16	70777788	70777902	VAC14	0.742836
16	70450586	70451445	HYDIN	0.918718
16	70747011	70747582	HYDIN	0.810774
16	70783007	70783310	HYDIN	0.806169
16	70783170	70783431	HYDIN	0.806169
16	70783335	70783492	HYDIN	0.806169
16	70784624	70785902	HYDIN	0.854279
16	70784989	70786128	HYDIN	0.854279
16	70784624	70785902	HYDIN	0.895944
16	70784989	70786128	HYDIN	0.895944
16	70745771	70746405	HYDIN	0.837781
16	70746021	70746557	HYDIN	0.837781
16	70745771	70746405	HYDIN	0.982115
16	70746021	70746557	HYDIN	0.982115
16	70811917	70812289	HYDIN	0.731167
16	70811917	70812289	HYDIN	0.816243
16	70800091	70801096	HYDIN	0.760107
16	70800559	70800933	HYDIN	0.760107
17	593337	593400	FAM101B	0.701342
17	531548	531809	RP11-411G7.1	0.706473
17	696906	697288	RP11-411G7.1	0.770123
17	1026180	1026689	AC087392.3	0.722701
17	1162474	1162959	NXN	0.862278
17	1162474	1162959	ABR	0.76231
17	1006283	1008170	BHLHA9	0.738938
17	1028062	1028324	BHLHA9	0.776183
17	1053740	1055014	BHLHA9	0.71576
17	1446857	1447250	BHLHA9	0.822917
17	1451536	1451786	BHLHA9	0.840695
17	816473	816652	TUSC5	0.814662
17	832229	832802	TUSC5	0.789269
17	1137684	1138010	TUSC5	0.786316
17	857661	858364	YWHAE	0.947383
17	875738	875883	YWHAE	0.840412
17	1006283	1008170	YWHAE	0.738051
17	1028062	1028324	YWHAE	0.833388
17	1446857	1447250	YWHAE	0.818937
17	1451536	1451786	YWHAE	0.863144
17	927373	927885	INPP5K	0.777803
17	1053740	1055014	INPP5K	0.852545
17	1459028	1459102	INPP5K	0.781928
17	1446857	1447250	INPP5K	0.775756
17	1451536	1451786	INPP5K	0.753772
17	1162474	1162959	PRPF8	0.700189
17	1451536	1451786	TLCD2	0.874617
17	1162474	1162959	WDR81	0.723486
17	1451536	1451786	SERPINF2	0.850864
17	1446857	1447250	AC016292.3	0.809409
17	1451536	1451786	AC016292.3	0.879131
17	1446857	1447250	OVCA2	0.809074
17	1451536	1451786	OVCA2	0.814973
17	4330725	4331003	ZZEF1	0.712206
17	4330725	4331003	AC118754.4	0.756406
17	4411647	4412457	AC118754.4	0.890128
17	4411968	4412212	AC118754.4	0.890128
17	4330725	4331003	MYBBP1A	0.814191
17	4411647	4412457	MYBBP1A	0.715253
17	4411968	4412212	MYBBP1A	0.715253
17	4479949	4481048	ALOX15	0.840819
17	4472151	4472306	RP11-314A20.2	0.841935
17	4330725	4331003	RP11-314A20.1	0.739574
17	4411647	4412457	RP11-314A20.1	0.786599
17	4411968	4412212	RP11-314A20.1	0.786599
17	4411647	4412457	TM4SF5	0.870896
17	4411968	4412212	TM4SF5	0.870896
17	4465262	4465863	C17orf107	0.75469
17	4615789	4616063	C17orf107	0.849036
17	4667920	4668143	C17orf107	0.917774
17	4330725	4331003	CHRNE	0.713096
17	4465262	4465863	CHRNE	0.744855
17	4465262	4465863	ENO3	0.784185
17	4465262	4465863	ENO3	0.709727
17	4472151	4472306	ENO3	0.858857
17	4475680	4475777	ENO3	0.790086
17	4667920	4668143	CAMTA2	0.730265
17	4667920	4668143	C17orf87	0.833167
17	65713402	65715152	PSMD12	0.955436
17	65713595	65714857	PSMD12	0.955436
17	65356113	65356340	RP11-557B23.1	0.917486
17	65437045	65437676	RP11-557B23.1	0.872184
17	65437087	65437812	RP11-557B23.1	0.872184
17	65713402	65715152	RP11-557B23.1	0.740243
17	65713595	65714857	RP11-557B23.1	0.740243
17	65779363	65779721	RP11-557B23.1	0.747502
17	65713402	65715152	BPTF	0.84578
17	65713595	65714857	BPTF	0.84578
17	65463693	65463922	BPTF	0.72257
17	74089072	74089526	RP11-474I11.1	0.785746
17	74089301	74089909	RP11-474I11.1	0.785746
17	74264332	74264838	TRIM65	0.798561
17	74115674	74115966	MRPL38	0.725032
17	74264332	74264838	MRPL38	0.871786
17	74115674	74115966	C17orf106	0.854871
17	74115674	74115966	CDK3	0.797874
17	74410308	74411540	ZACN	0.811031
17	74410544	74410791	ZACN	0.811031
17	74410308	74411540	ZACN	0.867908
17	74411178	74411387	ZACN	0.867908
17	74444226	74445023	ZACN	0.757471
17	74115674	74115966	EXOC7	0.806236
17	74495423	74495487	EXOC7	0.810868
17	74410308	74411540	EXOC7	0.948746
17	74410544	74410791	EXOC7	0.948746
17	74410308	74411540	EXOC7	0.956726
17	74411178	74411387	EXOC7	0.956726
17	74444226	74445023	EXOC7	0.830303
17	74257944	74258340	EXOC7	0.706447
17	74264332	74264838	EXOC7	0.793419
17	74115674	74115966	QRICH2	0.834465
17	74592796	74592949	QRICH2	0.756216
17	74115674	74115966	QRICH2	0.774245
17	74495423	74495487	QRICH2	0.8059
17	74592796	74592949	QRICH2	0.832964
17	74115674	74115966	QRICH2	0.796168
17	74592796	74592949	QRICH2	0.790981
17	74497035	74498207	PRPSAP1	0.861326
17	74500220	74500445	PRPSAP1	0.701282
17	74115674	74115966	PRPSAP1	0.72897
17	74495423	74495487	PRPSAP1	0.798901
17	74592796	74592949	PRPSAP1	0.871061
17	74876508	74877541	PRPSAP1	0.772421
17	74876531	74876671	PRPSAP1	0.772421
17	74877956	74878552	PRPSAP1	0.739644
17	74497035	74498207	PRCD	0.700446
17	74812390	74813169	JMJD6	0.781723
17	74812395	74813139	JMJD6	0.781723
17	74812425	74813217	JMJD6	0.781723
17	74812469	74813296	JMJD6	0.781723
17	74812574	74813133	JMJD6	0.781723
18	60605293	60606163	BCL2	0.820896
18	60723786	60724081	VPS4B	0.716781
18	60798255	60798975	VPS4B	0.712464
18	61013487	61013754	SERPINB5	0.916738
18	61111793	61112675	SERPINB5	0.722507
18	61145663	61146021	SERPINB5	0.750149
18	61145663	61146021	SERPINB5	0.806162
18	61149658	61149931	SERPINB5	0.882807
18	61163036	61163275	SERPINB5	0.8376
18	61145663	61146021	ATP5G1P6	0.929154
18	61149658	61149931	ATP5G1P6	0.951481
18	61163036	61163275	ATP5G1P6	0.93461
18	61013487	61013754	SERPINB13	0.929117
18	61111793	61112675	SERPINB13	0.76977
18	61013487	61013754	SERPINB4	0.889044
18	61111793	61112675	SERPINB4	0.712573
18	61013487	61013754	SERPINB3	0.863248
18	61111793	61112675	SERPINB3	0.739661
18	61111793	61112675	SERPINB2	0.725932
18	61111793	61112675	SERPINB2	0.748503
18	61145663	61146021	SERPINB10	0.774838
18	61149658	61149931	SERPINB10	0.719342
18	61229292	61229820	HMSD	0.85726
18	61238034	61238277	HMSD	0.824966
18	61229292	61229820	HMSD	0.811746
18	61154867	61155296	SERPINB8	0.734449
18	61284242	61284474	AC021607.1	0.886093
18	74211901	74212375	RP11-17M16.1	0.8997
18	74300666	74301505	RP11-17M16.1	0.961932
18	74300536	74300663	AC034110.1	0.755066
18	74300666	74301505	AC034110.1	0.755066
18	74482520	74483666	AC034110.1	0.813313
18	74643214	74643286	AC034110.1	0.806714
18	74643295	74643629	AC034110.1	0.806714
18	74643344	74643506	AC034110.1	0.806714
18	74571242	74572090	RP11-162A12.1	0.700139
18	74863105	74863334	RP11-162A12.1	0.782218
18	74211901	74212375	MBP	0.799327
18	74300666	74301505	MBP	0.863435
18	74776884	74777024	MBP	0.779932
18	74777189	74777729	MBP	0.848121
18	74777189	74777729	MBP	0.762336
18	74792093	74792735	MBP	0.875989
18	74792304	74792587	MBP	0.875989
18	74810195	74810470	MBP	0.812032
18	74300536	74300663	MBP	0.908
18	74300666	74301505	MBP	0.908
18	74372311	74373822	MBP	0.789139
18	74482520	74483666	MBP	0.746554
18	74482520	74483666	MBP	0.983868
18	74643214	74643286	MBP	0.970387
18	74643295	74643629	MBP	0.970387
18	74643344	74643506	MBP	0.970387
18	74885268	74885425	MBP	0.75659
18	74382917	74383018	MBP	0.771535
18	74792093	74792735	MBP	0.715535
18	74879357	74879877	MBP	0.811752
18	74911598	74911760	MBP	0.813499
18	75056396	75057461	MBP	0.850665
18	74776884	74777024	MBP	0.841756
18	74777189	74777729	MBP	0.863838
18	74777189	74777729	MBP	0.748744
18	74810195	74810470	MBP	0.847846
18	74811275	74812073	MBP	0.705847
18	74776884	74777024	MBP	0.911526
18	74777189	74777729	MBP	0.958357
18	74777189	74777729	MBP	0.815983
18	74792093	74792735	MBP	0.75317
18	74792304	74792587	MBP	0.75317
18	74810195	74810470	MBP	0.958952
18	74811275	74812073	MBP	0.825944
19	50003965	50004638	LIN7B	0.743789
19	50420623	50421052	RPL13A	0.877533
19	50420623	50421052	RPL13A	0.899295
19	50420623	50421052	RPL13A	0.87679
19	50420623	50421052	PRMT1	0.872436
19	50504527	50504815	PRMT1	0.80174
19	50420623	50421052	PRMT1	0.723967
19	50506296	50506581	PRMT1	0.786236
19	50506485	50506930	PRMT1	0.786236
19	50500927	50501329	PRMT1	0.738207
19	50500968	50501355	PRMT1	0.738207
19	50420623	50421052	PRMT1	0.740155
19	50504527	50504815	PRMT1	0.721271
19	50368547	50368906	FUZ	0.756492
19	50553608	50554600	FUZ	0.724321
19	50420623	50421052	AKT1S1	0.733399
19	50553608	50554600	AKT1S1	0.724073
19	50553608	50554600	AKT1S1	0.810501
19	50504527	50504815	AKT1S1	0.862103
19	50733809	50734739	AKT1S1	0.785262
19	50504527	50504815	SIGLEC11	0.773287
19	50733809	50734739	SIGLEC11	0.771868
19	50420623	50421052	SIGLEC11	0.954897
19	50504527	50504815	SIGLEC11	0.978499
19	50553608	50554600	SIGLEC11	0.873935
19	50427267	50428195	CTD-2126E3.1	0.772598
19	50504527	50504815	IZUMO2	0.827343
19	50733809	50734739	IZUMO2	0.876468
19	50733809	50734739	IZUMO2	0.865518
19	50734381	50734674	IZUMO2	0.865518
19	50913806	50914177	IZUMO2	0.780968
19	50420623	50421052	KCNC3	0.762207
19	50504527	50504815	KCNC3	0.732199
19	50553608	50554600	KCNC3	0.781016
19	50504527	50504815	KCNC3	0.926514
19	50733809	50734739	KCNC3	0.942946
19	50733809	50734739	KCNC3	0.783998
19	50734381	50734674	KCNC3	0.783998
19	50913806	50914177	KCNC3	0.729681
19	50504527	50504815	NAPSB	0.745258
19	50352113	50352508	NAPSB	0.903777
19	50733809	50734739	SHANK1	0.773293
19	50733809	50734739	SHANK1	0.949809
19	50733809	50734739	SHANK1	0.851438
19	50734381	50734674	SHANK1	0.851438
19	50913806	50914177	SHANK1	0.796033
20	3052795	3053114	NOP56	0.849786
20	3052795	3053114	NOP56	0.826253
20	3052795	3053114	EBF4	0.865592
20	3052795	3053114	EBF4	0.717163
20	3096987	3097352	RPL19P1	0.72821
20	3096987	3097352	FAM113A	0.731002
20	3052795	3053114	FAM113A	0.743717
20	3052795	3053114	VPS16	0.743717
20	3204552	3205038	FAM113A	0.708877
20	3204552	3205038	VPS16	0.708877
20	3052795	3053114	VPS16	0.74889
20	3052795	3053114	PTPRA	0.731325
20	3204552	3205038	PTPRA	0.804477
20	3134150	3134245	PTPRA	0.713385
20	3204552	3205038	MRPS26	0.915631
20	3205929	3206111	MRPS26	0.958655
20	3211043	3211947	MRPS26	0.788487
20	3052795	3053114	OXT	0.781109
20	3052795	3053114	AVP	0.891462
20	3203549	3203768	AVP	0.770415
20	3052795	3053114	RP5-1187M17.7	0.763247
20	3411192	3412047	RP5-1187M17.7	0.714054
20	3411223	3412216	RP5-1187M17.7	0.714054
20	3204552	3205038	RP5-1187M17.7	0.817225
20	3205929	3206111	RP5-1187M17.7	0.745205
20	3204552	3205038	RP5-1187M17.10	0.719582
20	3052795	3053114	RP5-1187M17.10	0.765099
20	3204552	3205038	RP5-1187M17.10	0.881862
20	3205929	3206111	RP5-1187M17.10	0.881116
20	3211043	3211947	RP5-1187M17.10	0.718866
20	3411192	3412047	DDRGK1	0.738602
20	3411223	3412216	DDRGK1	0.738602
20	3411192	3412047	DDRGK1	0.800931
20	3411223	3412216	DDRGK1	0.800931
20	3540315	3540630	DDRGK1	0.812832
20	3204552	3205038	DDRGK1	0.768469
20	3204552	3205038	ITPA	0.768469
20	3205929	3206111	DDRGK1	0.767718
20	3205929	3206111	ITPA	0.767718
20	3411192	3412047	ITPA	0.85394
20	3411223	3412216	ITPA	0.85394
20	3411192	3412047	ITPA	0.786501
20	3411223	3412216	ITPA	0.786501
20	3540315	3540630	ITPA	0.834958
20	3540315	3540630	ITPA	0.726211
20	3204552	3205038	ITPA	0.871841
20	3205929	3206111	ITPA	0.780819
20	3211043	3211947	ITPA	0.739541
20	3460576	3461372	SLC4A11	0.707332
20	3052795	3053114	SLC4A11	0.779356
20	3411192	3412047	SLC4A11	0.837411
20	3411223	3412216	SLC4A11	0.837411
20	3052795	3053114	C20orf194	0.871498
20	3203549	3203768	C20orf194	0.791403
20	3877527	3877680	RP11-137F15.1	0.749314
20	3892576	3892840	RP11-137F15.1	0.745867
20	3052795	3053114	ATRN	0.70354
20	3204552	3205038	ATRN	0.891145
20	3205929	3206111	ATRN	0.856743
20	3211043	3211947	ATRN	0.733188
20	3738512	3738874	ATRN	0.837166
20	3764046	3765171	ATRN	0.827846
20	3764913	3765257	ATRN	0.827846
20	3765041	3765284	ATRN	0.827846
20	3204552	3205038	ADAM33	0.84819
20	3205929	3206111	ADAM33	0.787015
20	3211043	3211947	ADAM33	0.72417
20	3722286	3722856	ADAM33	0.911099
20	3738512	3738874	ADAM33	0.781697
20	3764046	3765171	ADAM33	0.711633
20	3764913	3765257	ADAM33	0.711633
20	3765041	3765284	ADAM33	0.711633
20	3354954	3355363	ADAM33	0.82436
20	3594635	3594816	ADAM33	0.759679
20	3630077	3630220	ADAM33	0.763609
20	4121797	4121889	ADAM33	0.804294
20	3354954	3355363	ADAM33	0.800861
20	3630077	3630220	ADAM33	0.742569
20	4121797	4121889	ADAM33	0.810416
20	3204552	3205038	SIGLEC1	0.741762
20	3205929	3206111	SIGLEC1	0.841296
20	3211043	3211947	SIGLEC1	0.775201
20	3738512	3738874	SIGLEC1	0.708005
20	3764046	3765171	SIGLEC1	0.795128
20	3764913	3765257	SIGLEC1	0.795128
20	3765041	3765284	SIGLEC1	0.795128
20	4121797	4121889	SIGLEC1	0.712108
20	3892576	3892840	HSPA12B	0.735367
20	3411192	3412047	C20orf27	0.729989
20	3411223	3412216	C20orf27	0.729989
20	3540315	3540630	C20orf27	0.757451
20	3694626	3694928	C20orf27	0.727659
20	3694648	3695359	C20orf27	0.727659
20	3694947	3695206	C20orf27	0.727659
20	3722286	3722856	C20orf27	0.727337
20	3735360	3735862	C20orf27	0.846524
20	4040731	4042011	C20orf27	0.729529
20	3738512	3738874	C20orf27	0.723812
20	3764046	3765171	C20orf27	0.720366
20	3764913	3765257	C20orf27	0.720366
20	3765041	3765284	C20orf27	0.720366
20	3722286	3722856	CENPB	0.723943
20	3738512	3738874	CENPB	0.76487
20	3411192	3412047	CDC25B	0.73432
20	3411223	3412216	CDC25B	0.73432
20	3411192	3412047	CDC25B	0.764094
20	3411223	3412216	CDC25B	0.764094
20	3540315	3540630	CDC25B	0.804256
20	3694626	3694928	CDC25B	0.771196
20	3694648	3695359	CDC25B	0.771196
20	3694947	3695206	CDC25B	0.771196
20	3735360	3735862	CDC25B	0.841434
20	4040731	4042011	CDC25B	0.781353
20	3722286	3722856	C20orf29	0.721557
20	3738512	3738874	C20orf29	0.834308
20	3764046	3765171	C20orf29	0.756129
20	3764913	3765257	C20orf29	0.756129
20	3765041	3765284	C20orf29	0.756129
20	3722286	3722856	MAVS	0.700107
20	3738512	3738874	MAVS	0.808757
20	3764046	3765171	MAVS	0.780955
20	3764913	3765257	MAVS	0.780955
20	3765041	3765284	MAVS	0.780955
20	3540315	3540630	PANK2	0.736703
20	3735360	3735862	PANK2	0.774502
20	3885659	3885781	PANK2	0.713248
20	3888224	3888439	PANK2	0.727534
20	3722286	3722856	RNF24	0.733428
20	3738512	3738874	RNF24	0.735008
20	3540315	3540630	FTLP3	0.87235
20	3694626	3694928	FTLP3	0.903656
20	3694648	3695359	FTLP3	0.903656
20	3694947	3695206	FTLP3	0.903656
20	3735360	3735862	FTLP3	0.766528
20	4040731	4042011	FTLP3	0.905604
20	3694626	3694928	RPL21P2	0.941717
20	3694648	3695359	RPL21P2	0.941717
20	3694947	3695206	RPL21P2	0.941717
20	3735360	3735862	RPL21P2	0.796303
20	3885659	3885781	RPL21P2	0.711824
20	4040731	4042011	RPL21P2	0.9395
20	3694626	3694928	RP11-352D3.2	0.964519
20	3694648	3695359	RP11-352D3.2	0.964519
20	3694947	3695206	RP11-352D3.2	0.964519
20	3735360	3735862	RP11-352D3.2	0.844031
20	3885659	3885781	RP11-352D3.2	0.787476
20	4040731	4042011	RP11-352D3.2	0.963554
20	3738512	3738874	SMOX	0.817006
20	3764046	3765171	SMOX	0.832057
20	3764913	3765257	SMOX	0.832057
20	3765041	3765284	SMOX	0.832057
20	3722286	3722856	SMOX	0.808348
20	3738512	3738874	SMOX	0.85664
20	3764046	3765171	SMOX	0.759882
20	3764913	3765257	SMOX	0.759882
20	3765041	3765284	SMOX	0.759882
20	3722286	3722856	SMOX	0.738008
20	3738512	3738874	SMOX	0.824529
20	3764046	3765171	SMOX	0.830904
20	3764913	3765257	SMOX	0.830904
20	3765041	3765284	SMOX	0.830904
20	4121797	4121889	RP11-307O10.1	0.848284
20	4121797	4121889	RP5-1164C1.2	0.717668
20	4121797	4121889	RP5-1068H6.3	0.765082
20	31481380	31481649	C20orf112	0.730234
20	31579182	31579575	C20orf112	0.783242
20	31579182	31579575	RP11-410N8.3	0.942082
20	31481380	31481649	DNMT3B	0.804812
20	31481380	31481649	DNMT3B	0.745712
20	31690048	31690304	DNMT3B	0.887581
20	31746553	31747457	DNMT3B	0.817463
20	31746663	31747351	DNMT3B	0.817463
20	31769877	31770187	DNMT3B	0.828918
20	31774521	31775671	DNMT3B	0.906676
20	31774857	31775244	DNMT3B	0.906676
20	31481380	31481649	MAPRE1	0.828207
20	31481380	31481649	MAPRE1	0.801758
20	31690048	31690304	MAPRE1	0.859985
20	31746553	31747457	MAPRE1	0.734226
20	31746663	31747351	MAPRE1	0.734226
20	31769877	31770187	MAPRE1	0.81244
20	31774521	31775671	MAPRE1	0.79784
20	31774857	31775244	MAPRE1	0.79784
20	31868119	31868457	MAPRE1	0.854282
20	31873664	31873793	MAPRE1	0.783269
20	31684401	31685134	EFCAB8	0.78363
20	31481380	31481649	EFCAB8	0.822836
20	31481380	31481649	EFCAB8	0.700472
20	31690048	31690304	EFCAB8	0.864233
20	31746553	31747457	EFCAB8	0.73644
20	31746663	31747351	EFCAB8	0.73644
20	31769877	31770187	EFCAB8	0.845869
20	31774521	31775671	EFCAB8	0.917819
20	31774857	31775244	EFCAB8	0.917819
20	31868119	31868457	EFCAB8	0.930571
20	31873664	31873793	EFCAB8	0.85906
20	31481380	31481649	BPIL1	0.795349
20	31690048	31690304	BPIL1	0.894585
20	31746553	31747457	BPIL1	0.744676
20	31746663	31747351	BPIL1	0.744676
20	31769877	31770187	BPIL1	0.799634
20	31774521	31775671	BPIL1	0.918189
20	31774857	31775244	BPIL1	0.918189
20	31868119	31868457	BPIL1	0.96039
20	31873664	31873793	BPIL1	0.834128
20	31481380	31481649	BPIL3	0.812262
20	31690048	31690304	BPIL3	0.908448
20	31746553	31747457	BPIL3	0.772214
20	31746663	31747351	BPIL3	0.772214
20	31769877	31770187	BPIL3	0.79447
20	31774521	31775671	BPIL3	0.900813
20	31774857	31775244	BPIL3	0.900813
20	31868119	31868457	BPIL3	0.93762
20	31873664	31873793	BPIL3	0.841211
20	31481380	31481649	HDHD1P3	0.844217
20	31481380	31481649	HDHD1P3	0.769618
20	31690048	31690304	HDHD1P3	0.827006
20	31746553	31747457	HDHD1P3	0.702847
20	31746663	31747351	HDHD1P3	0.702847
20	31769877	31770187	HDHD1P3	0.810366
20	31774521	31775671	HDHD1P3	0.859749
20	31774857	31775244	HDHD1P3	0.859749
20	31868119	31868457	HDHD1P3	0.838661
20	31873664	31873793	HDHD1P3	0.872708
20	31481380	31481649	C20orf185	0.835223
20	31690048	31690304	C20orf185	0.823688
20	31769877	31770187	C20orf185	0.784735
20	31774521	31775671	C20orf185	0.815132
20	31774857	31775244	C20orf185	0.815132
20	31868119	31868457	C20orf185	0.861602
20	31873664	31873793	C20orf185	0.818415
20	31481380	31481649	C20orf186	0.750746
20	31690048	31690304	C20orf186	0.7886
20	31746553	31747457	C20orf186	0.712659
20	31746663	31747351	C20orf186	0.712659
20	31769877	31770187	C20orf186	0.758771
20	31774521	31775671	C20orf186	0.839206
20	31774857	31775244	C20orf186	0.839206
20	31868119	31868457	C20orf186	0.795481
20	31873664	31873793	C20orf186	0.853538
20	31481380	31481649	C20orf70	0.763573
20	31481380	31481649	C20orf70	0.726803
20	31690048	31690304	C20orf70	0.765042
20	31769877	31770187	C20orf70	0.789022
20	31774521	31775671	C20orf70	0.830039
20	31774857	31775244	C20orf70	0.830039
20	31868119	31868457	C20orf70	0.837159
20	31873664	31873793	C20orf70	0.808973
20	31481380	31481649	C20orf70	0.828577
20	31481380	31481649	C20orf70	0.741435
20	31690048	31690304	C20orf70	0.870263
20	31746553	31747457	C20orf70	0.716835
20	31746663	31747351	C20orf70	0.716835
20	31769877	31770187	C20orf70	0.813345
20	31774521	31775671	C20orf70	0.907688
20	31774857	31775244	C20orf70	0.907688
20	31868119	31868457	C20orf70	0.926759
20	31873664	31873793	C20orf70	0.864142
20	31481380	31481649	SOCS2P1	0.745116
20	31481380	31481649	SOCS2P1	0.731635
20	31690048	31690304	SOCS2P1	0.798551
20	31746553	31747457	SOCS2P1	0.722508
20	31746663	31747351	SOCS2P1	0.722508
20	31769877	31770187	SOCS2P1	0.810773
20	31774521	31775671	SOCS2P1	0.86893
20	31774857	31775244	SOCS2P1	0.86893
20	31868119	31868457	SOCS2P1	0.847261
20	31873664	31873793	SOCS2P1	0.795605
20	31693789	31694174	RP11-49G10.8	0.717028
20	32232905	32233124	RP11-49G10.8	0.954347
20	32142616	32143085	PLUNC	0.7593
20	31995012	31995329	C20orf114	0.84272
20	31481380	31481649	RP5-1187J4.6	0.738839
20	31690048	31690304	RP5-1187J4.6	0.799786
20	31746553	31747457	RP5-1187J4.6	0.731177
20	31746663	31747351	RP5-1187J4.6	0.731177
20	31769877	31770187	RP5-1187J4.6	0.700849
20	31774521	31775671	RP5-1187J4.6	0.704322
20	31774857	31775244	RP5-1187J4.6	0.704322
20	31868119	31868457	RP5-1187J4.6	0.747162
20	31873664	31873793	RP5-1187J4.6	0.71674
20	32142616	32143085	RP5-1187J4.11	0.875864
20	31693789	31694174	CDK5RAP1	0.743432
20	32232905	32233124	CDK5RAP1	0.988777
20	31481380	31481649	CDK5RAP1	0.714724
20	31481380	31481649	CDK5RAP1	0.816246
20	31690048	31690304	CDK5RAP1	0.750682
20	31746553	31747457	CDK5RAP1	0.835809
20	31746663	31747351	CDK5RAP1	0.835809
20	31769877	31770187	CDK5RAP1	0.778775
20	31774521	31775671	CDK5RAP1	0.7666
20	31774857	31775244	CDK5RAP1	0.7666
20	31868119	31868457	CDK5RAP1	0.748058
20	31873664	31873793	CDK5RAP1	0.85321
20	32464478	32464737	CDK5RAP1	0.779299
20	31683595	31684213	CDK5RAP1	0.774245
20	32240844	32241545	CDK5RAP1	0.752917
20	32241015	32241469	CDK5RAP1	0.752917
20	32450353	32451249	CDK5RAP1	0.701673
20	32450372	32451284	CDK5RAP1	0.701673
20	32450382	32451416	CDK5RAP1	0.701673
20	32450411	32451265	CDK5RAP1	0.701673
20	31690048	31690304	SNTA1	0.886867
20	31746553	31747457	SNTA1	0.770362
20	31746663	31747351	SNTA1	0.770362
20	31769877	31770187	SNTA1	0.824989
20	31774521	31775671	SNTA1	0.908403
20	31774857	31775244	SNTA1	0.908403
20	31868119	31868457	SNTA1	0.947186
20	31873664	31873793	SNTA1	0.857382
20	32454158	32454500	SNTA1	0.89573
20	32464478	32464737	SNTA1	0.868977
20	31690048	31690304	CBFA2T2	0.903369
20	31746553	31747457	CBFA2T2	0.741902
20	31746663	31747351	CBFA2T2	0.741902
20	31769877	31770187	CBFA2T2	0.822483
20	31774521	31775671	CBFA2T2	0.920458
20	31774857	31775244	CBFA2T2	0.920458
20	31868119	31868457	CBFA2T2	0.966436
20	31873664	31873793	CBFA2T2	0.862674
20	32454158	32454500	CBFA2T2	0.896309
20	32464478	32464737	CBFA2T2	0.88624
20	32003773	32004323	CBFA2T2	0.816679
20	32087046	32087524	CBFA2T2	0.731269
20	32454158	32454500	CBFA2T2	0.924538
20	32630821	32631037	CBFA2T2	0.834874
20	32232905	32233124	CBFA2T2	0.984307
20	31769877	31770187	NECAB3	0.877174
20	31774521	31775671	NECAB3	0.898107
20	31774857	31775244	NECAB3	0.898107
20	31868119	31868457	NECAB3	0.91752
20	31873664	31873793	NECAB3	0.871168
20	32454158	32454500	NECAB3	0.852709
20	32464478	32464737	NECAB3	0.899226
20	31769877	31770187	C20orf144	0.842917
20	31774521	31775671	C20orf144	0.863859
20	31774857	31775244	C20orf144	0.863859
20	31868119	31868457	C20orf144	0.951262
20	31873664	31873793	C20orf144	0.838979
20	32454158	32454500	C20orf144	0.906325
20	32464478	32464737	C20orf144	0.847956
20	31769877	31770187	NECAB3	0.777125
20	31774521	31775671	NECAB3	0.863709
20	31774857	31775244	NECAB3	0.863709
20	31868119	31868457	NECAB3	0.904345
20	31873664	31873793	NECAB3	0.820646
20	32454158	32454500	NECAB3	0.83816
20	32464478	32464737	NECAB3	0.861337
20	32232905	32233124	C20orf134	0.896019
20	32688180	32688859	NECAB3	0.707602
20	32232905	32233124	NECAB3	0.965676
20	31769877	31770187	NECAB3	0.804122
20	31774521	31775671	NECAB3	0.886574
20	31774857	31775244	NECAB3	0.886574
20	31868119	31868457	NECAB3	0.953562
20	31873664	31873793	NECAB3	0.844824
20	32454158	32454500	NECAB3	0.880868
20	32464478	32464737	NECAB3	0.861839
20	31774521	31775671	E2F1	0.827448
20	31774857	31775244	E2F1	0.827448
20	31868119	31868457	E2F1	0.886498
20	31873664	31873793	E2F1	0.812637
20	32450353	32451249	E2F1	0.709763
20	32450372	32451284	E2F1	0.709763
20	32450382	32451416	E2F1	0.709763
20	32450411	32451265	E2F1	0.709763
20	32454158	32454500	E2F1	0.867417
20	32464478	32464737	E2F1	0.81693
20	31868119	31868457	PXMP4	0.947714
20	31873664	31873793	PXMP4	0.814589
20	32454158	32454500	PXMP4	0.925664
20	32464478	32464737	PXMP4	0.830929
20	31868119	31868457	RP4-553F4.2	0.87452
20	31873664	31873793	RP4-553F4.2	0.767642
20	32454158	32454500	RP4-553F4.2	0.81945
20	32464478	32464737	RP4-553F4.2	0.799185
20	31868119	31868457	RPL31P2	0.843035
20	31873664	31873793	RPL31P2	0.843257
20	32454158	32454500	RPL31P2	0.722836
20	32464478	32464737	RPL31P2	0.858356
20	32087046	32087524	RP4-553F4.6	0.819646
20	32640345	32640531	RP4-553F4.6	0.764418
20	32454158	32454500	CHMP4B	0.733211
20	32454158	32454500	RP4-553F4.6	0.733211
20	32464478	32464737	CHMP4B	0.7193
20	32464478	32464737	RP4-553F4.6	0.7193
20	32464478	32464737	TPM3P2	0.755389
20	32454158	32454500	RP5-1125A11.5	0.840168
20	32464478	32464737	RP5-1125A11.5	0.860478
20	32454158	32454500	RALY	0.893433
20	32454158	32454500	RP5-1125A11.1	0.893433
20	32464478	32464737	RALY	0.867942
20	32464478	32464737	RP5-1125A11.1	0.867942
20	32454158	32454500	RP5-1125A11.1	0.786728
20	32464478	32464737	RP5-1125A11.1	0.841688
20	32744129	32744329	RALY	0.761523
20	32240844	32241545	RALY	0.866134
20	32241015	32241469	RALY	0.866134
20	32450353	32451249	RALY	0.768639
20	32450372	32451284	RALY	0.768639
20	32450382	32451416	RALY	0.768639
20	32450411	32451265	RALY	0.768639
20	32688180	32688859	RALY	0.702554
20	32464478	32464737	RALY	0.773518
20	32454158	32454500	EIF2S2	0.871118
20	32464478	32464737	EIF2S2	0.862816
20	32400134	32400527	RP4-785G19.2	0.899625
20	32688180	32688859	RP4-785G19.2	0.897268
20	32688180	32688859	AHCY	0.756104
20	32454158	32454500	AHCY	0.911653
20	32464478	32464737	AHCY	0.871827
20	32454158	32454500	ITCH	0.797604
20	32464478	32464737	ITCH	0.800272
20	38953582	38953936	MAFB	0.724851
20	39190476	39191121	MAFB	0.709159
20	39326271	39326615	MAFB	0.766298
20	39294693	39295286	TOP1	0.811235
20	39574553	39575085	TOP1	0.856608
20	39294693	39295286	PLCG1	0.8564
20	39574553	39575085	PLCG1	0.86166
20	39294693	39295286	PLCG1	0.906848
20	39574553	39575085	PLCG1	0.88958
20	39574553	39575085	RP1-1J6.2	0.734531
20	39294693	39295286	PLCG1	0.766847
20	39574553	39575085	PLCG1	0.822908
20	39294693	39295286	PLCG1	0.799495
20	39574553	39575085	PLCG1	0.791782
20	39559600	39560235	PLCG1	0.713815
20	39569658	39570350	PLCG1	0.861006
20	39594727	39595542	PLCG1	0.77847
20	39727300	39727940	ZHX3	0.760745
20	39574553	39575085	ZHX3	0.886409
20	39574553	39575085	LPIN3	0.78533
20	39759936	39760679	RP4-620E11.4	0.952689
20	39727300	39727940	CHD6	0.862656
21	34499330	34500092	SYNJ1	0.707762
21	34440793	34441133	AP000279.69	0.718641
21	34440793	34441133	SYNJ1	0.718641
21	34471613	34471927	AP000279.69	0.700359
21	34471613	34471927	SYNJ1	0.700359
21	34473448	34474098	AP000279.69	0.709052
21	34473448	34474098	SYNJ1	0.709052
21	34440793	34441133	AP000279.69	0.838803
21	34468749	34469200	AP000279.69	0.931015
21	34471613	34471927	AP000279.69	0.91227
21	34473448	34474098	AP000279.69	0.940149
21	34499330	34500092	AP000279.69	0.876341
21	34412043	34412304	GCFC1	0.756548
21	34532257	34532467	GCFC1	0.804879
21	34532257	34532467	C21orf62	0.720023
21	34532257	34532467	AP000281.2	0.926094
21	34494528	34494750	AP000282.3	0.790143
21	34436680	34437232	OLIG2	0.79842
21	34440793	34441133	OLIG2	0.714454
21	34468749	34469200	OLIG2	0.7848
21	34471613	34471927	OLIG2	0.745083
21	34473448	34474098	OLIG2	0.743204
21	34499330	34500092	OLIG2	0.829517
21	34436680	34437232	OLIG1	0.72106
21	34440793	34441133	OLIG1	0.86457
21	34468749	34469200	OLIG1	0.939666
21	34471613	34471927	OLIG1	0.896884
21	34473448	34474098	OLIG1	0.931875
21	34499330	34500092	OLIG1	0.880818
21	34436680	34437232	OLIG1	0.737569
21	34440793	34441133	OLIG1	0.807573
21	34468749	34469200	OLIG1	0.895164
21	34471613	34471927	OLIG1	0.858245
21	34473448	34474098	OLIG1	0.849861
21	34499330	34500092	OLIG1	0.85468
21	34436680	34437232	AP000282.2	0.831301
21	34440793	34441133	AP000282.2	0.893756
21	34468749	34469200	AP000282.2	0.916186
21	34471613	34471927	AP000282.2	0.909667
21	34473448	34474098	AP000282.2	0.87002
21	34499330	34500092	AP000282.2	0.835668
21	34440793	34441133	OLIG1	0.800734
21	34468749	34469200	OLIG1	0.845543
21	34471613	34471927	OLIG1	0.817125
21	34473448	34474098	OLIG1	0.936499
21	34499330	34500092	OLIG1	0.761022
21	34532257	34532467	AP000290.7	0.925672
21	34532257	34532467	C21orf54	0.935558
21	34440793	34441133	IFNAR2	0.740655
21	34468749	34469200	IFNAR2	0.714831
21	34471613	34471927	IFNAR2	0.705622
21	34499330	34500092	IFNAR2	0.746775
21	34440793	34441133	AP000295.7	0.80048
21	34440793	34441133	IL10RB	0.80048
21	34468749	34469200	AP000295.7	0.763711
21	34468749	34469200	IL10RB	0.763711
21	34471613	34471927	AP000295.7	0.759822
21	34471613	34471927	IL10RB	0.759822
21	34473448	34474098	AP000295.7	0.725234
21	34473448	34474098	IL10RB	0.725234
21	34685554	34685567	IL10RB	0.807419
21	34685554	34685567	IFNAR1	0.795915
21	34494528	34494750	USF1P1	0.741129
21	34440793	34441133	IFNGR2	0.820432
21	34468749	34469200	IFNGR2	0.898129
21	34471613	34471927	IFNGR2	0.899538
21	34473448	34474098	IFNGR2	0.852133
21	34499330	34500092	IFNGR2	0.791441
21	34532257	34532467	TMEM50B	0.907296
21	34532257	34532467	TMEM50B	0.939022
21	35226563	35226589	TMEM50B	0.766898
21	35226592	35226754	TMEM50B	0.766898
21	34436680	34437232	AP000302.58	0.725558
21	34440793	34441133	AP000302.58	0.817017
21	34468749	34469200	AP000302.58	0.863989
21	34471613	34471927	AP000302.58	0.841239
21	34473448	34474098	AP000302.58	0.811033
21	34499330	34500092	AP000302.58	0.898214
21	35227522	35227863	DNAJC28	0.76967
21	34532257	34532467	BTF3P6	0.719094
21	34436680	34437232	GART	0.723429
21	34440793	34441133	GART	0.87178
21	34468749	34469200	GART	0.970108
21	34471613	34471927	GART	0.954329
21	34473448	34474098	GART	0.958822
21	34499330	34500092	GART	0.870759
21	34440793	34441133	GART	0.811141
21	34468749	34469200	GART	0.912522
21	34471613	34471927	GART	0.889133
21	34473448	34474098	GART	0.860751
21	34499330	34500092	GART	0.824161
21	34440793	34441133	SON	0.804908
21	34468749	34469200	SON	0.830837
21	34471613	34471927	SON	0.846495
21	34473448	34474098	SON	0.788573
21	34499330	34500092	SON	0.82618
21	34499330	34500092	SON	0.769158
21	34728465	34728597	SON	0.729985
21	34797675	34798548	SON	0.728733
21	34468749	34469200	DONSON	0.78088
21	34471613	34471927	DONSON	0.757658
21	34473448	34474098	DONSON	0.842616
21	34499330	34500092	DONSON	0.720398
21	34468749	34469200	DONSON	0.790811
21	34471613	34471927	DONSON	0.735524
21	34473448	34474098	DONSON	0.75322
21	34499330	34500092	DONSON	0.85999
21	34468749	34469200	CRYZL1	0.952203
21	34471613	34471927	CRYZL1	0.938208
21	34473448	34474098	CRYZL1	0.897849
21	34499330	34500092	CRYZL1	0.84275
21	35226563	35226589	ITSN1	0.715213
21	35226592	35226754	ITSN1	0.715213
21	35308636	35308964	ITSN1	0.712266
21	35226563	35226589	ATP5O	0.76233
21	35226592	35226754	ATP5O	0.76233
21	35227522	35227863	AP000569.2	0.77577
21	35226563	35226589	MRPS6	0.755537
21	35226592	35226754	MRPS6	0.755537
21	35389600	35390311	RPS5P2	0.708179
21	35308636	35308964	AP000322.54	0.95179
21	35389600	35390311	AP000322.54	0.937754
21	47426475	47426969	SLC19A1	0.800807
21	47287917	47288205	AL133492.3	0.87827
21	47426475	47426969	PCBP3	0.825814
21	47627289	47628056	PCBP3	0.755849
21	47795724	47796058	PCBP3	0.837952
21	47795856	47796347	PCBP3	0.837952
21	47426475	47426969	COL6A1	0.714053
21	47627289	47628056	COL6A1	0.710961
21	47795724	47796058	COL6A1	0.769804
21	47795856	47796347	COL6A1	0.769804
21	47368767	47370273	COL6A1	0.909991
21	47441578	47442639	COL6A1	0.830494
21	47441578	47442639	COL6A1	0.826004
21	47441578	47442639	COL6A1	0.821668
21	47448107	47449006	COL6A1	0.857163
21	47752341	47752918	COL6A1	0.762736
21	47368767	47370273	AP001476.4	0.932834
21	47441578	47442639	AP001476.4	0.921599
21	47441578	47442639	AP001476.4	0.899691
21	47441578	47442639	AP001476.4	0.856652
21	47448107	47449006	AP001476.4	0.796836
21	47368767	47370273	AP001476.3	0.740694
21	47448107	47449006	AP001476.3	0.79211
21	47448107	47449006	AP001476.3	0.711772
21	47752341	47752918	AP001476.3	0.8202
21	47627289	47628056	AP001472.1	0.732776
21	47368767	47370273	AP001471.1	0.847475
21	47441578	47442639	AP001471.1	0.861502
21	47441578	47442639	AP001471.1	0.85729
21	47441578	47442639	AP001471.1	0.742537
21	47448107	47449006	AP001471.1	0.79372
21	47448107	47449006	AP001471.1	0.721661
21	47752341	47752918	AP001471.1	0.730827
21	47368767	47370273	COL6A2	0.702337
21	47441578	47442639	COL6A2	0.712274
21	47441578	47442639	COL6A2	0.710375
21	47448107	47449006	COL6A2	0.710387
21	47426475	47426969	COL6A2	0.727596
21	47795724	47796058	COL6A2	0.764891
21	47795856	47796347	COL6A2	0.764891
21	47795724	47796058	FTCD	0.736613
21	47795856	47796347	FTCD	0.736613
21	47426475	47426969	AP001475.1	0.77204
21	47627289	47628056	AP001475.1	0.71016
21	47795724	47796058	AP001475.1	0.763012
21	47795856	47796347	AP001475.1	0.763012
21	47426475	47426969	FTCD	0.786192
21	47795724	47796058	FTCD	0.858145
21	47795856	47796347	FTCD	0.858145
21	47814633	47814899	AP001469.5	0.728245
21	48028369	48029193	AP001469.9	0.95845
21	48028369	48029193	AP001469.9	0.87499
21	48028369	48029193	AP001469.9	0.95935
21	47627289	47628056	MCM3AP	0.717748
21	47795724	47796058	MCM3AP	0.746505
21	47795856	47796347	MCM3AP	0.746505
21	47794147	47794385	MCM3AP	0.783197
21	47627289	47628056	YBEY	0.718068
21	47795724	47796058	YBEY	0.727683
21	47795856	47796347	YBEY	0.727683
21	47627289	47628056	C21orf58	0.768888
21	47627289	47628056	PCNT	0.768888
21	47795724	47796058	C21orf58	0.71186
21	47795856	47796347	C21orf58	0.71186
21	47795724	47796058	PCNT	0.71186
21	47795856	47796347	PCNT	0.71186
21	47426475	47426969	PCNT	0.764094
21	47627289	47628056	PCNT	0.712498
21	47795724	47796058	PCNT	0.7977
21	47795856	47796347	PCNT	0.7977
21	47627289	47628056	PCNT	0.719004
21	47795724	47796058	PCNT	0.767252
21	47795856	47796347	PCNT	0.767252
21	48028369	48029193	PCNT	0.818454
21	48028369	48029193	PCNT	0.739871
21	48028369	48029193	PCNT	0.798951
21	47426475	47426969	PCNT	0.726882
21	47795724	47796058	PCNT	0.783355
21	47795856	47796347	PCNT	0.783355
21	47627289	47628056	DIP2A	0.789612
21	47795724	47796058	DIP2A	0.771259
21	47795856	47796347	DIP2A	0.771259
21	48028369	48029193	DIP2A	0.970088
21	48028369	48029193	DIP2A	0.884879
21	48028369	48029193	DIP2A	0.968258
21	47814633	47814899	DIP2A	0.811325
21	48042209	48042494	DIP2A	0.844705
21	48042209	48042494	S100B	0.735061
21	47627289	47628056	PRMT2	0.805052
21	47795724	47796058	PRMT2	0.755858
21	47795856	47796347	PRMT2	0.755858
22	23060311	23060482	VPREB1	0.71495
22	23060311	23060482	LL22NC03-22A12.9	0.739774
22	23131777	23132085	LL22NC03-22A12.9	0.743312
22	23060311	23060482	LL22NC03-22A12.12	0.710711
22	23131777	23132085	LL22NC03-22A12.12	0.726123
22	23060311	23060482	IGLVI-42	0.831482
22	23141667	23142768	IGLVI-38	0.70775
22	23275111	23275864	IGLV7-35	0.917281
22	23275111	23275864	IGLV7-35	0.934385
22	23131777	23132085	PRAME	0.845654
22	23270642	23271533	PRAME	0.8471
22	23270642	23271533	PRAME	0.755476
22	23060311	23060482	LL22NC03-63E9.3	0.824712
22	23060311	23060482	PRAME	0.824712
22	23275111	23275864	IGLV2-34	0.768535
22	23427958	23428049	IGLV2-33	0.868361
22	23378765	23379477	POM121L1P	0.820672
22	23427958	23428049	POM121L1P	0.875857
22	23378765	23379477	IGLV3-29	0.72861
22	23427958	23428049	IGLV3-29	0.90729
22	23060311	23060482	IGLV2-28	0.742375
22	23295176	23295328	IGLV2-28	0.739456
22	23275111	23275864	IGLV3-27	0.793689
22	23275111	23275864	IGLV3-27	0.718476
22	23444448	23444620	IGLV3-26	0.845101
22	23444448	23444620	IGLVVI-25-1	0.845101
22	23275111	23275864	IGLV3-25	0.962546
22	23275111	23275864	IGLV3-25	0.927064
22	23270642	23271533	IGLVVI-22-1	0.712529
22	23270642	23271533	IGLVVI-22-1	0.773144
22	23275111	23275864	IGLVVI-22-1	0.812822
22	23275111	23275864	IGLVVI-22-1	0.794799
22	23131777	23132085	IGLVI-20	0.951465
22	23270642	23271533	IGLVI-20	0.920177
22	23270642	23271533	IGLVI-20	0.960116
22	23528260	23528493	IGLVI-20	0.806435
22	23060311	23060482	IGLV3-19	0.768271
22	23131777	23132085	IGLV3-19	0.890055
22	23270642	23271533	IGLV3-19	0.914786
22	23270642	23271533	IGLV3-19	0.932973
22	23295176	23295328	IGLV3-19	0.808957
22	23528260	23528493	IGLV3-19	0.771449
22	23427958	23428049	IGLV2-18	0.867706
22	23275111	23275864	IGLV3-16	0.908061
22	23275111	23275864	IGLV3-16	0.900807
22	23509544	23509764	IGLV3-13	0.923282
22	23131777	23132085	LL22NC03-24A12.8	0.952709
22	23270642	23271533	LL22NC03-24A12.8	0.92201
22	23270642	23271533	LL22NC03-24A12.8	0.955929
22	23528260	23528493	LL22NC03-24A12.8	0.814113
22	23131777	23132085	IGLV3-10	0.966406
22	23270642	23271533	IGLV3-10	0.924928
22	23270642	23271533	IGLV3-10	0.932225
22	23528260	23528493	IGLV3-10	0.820082
22	23131777	23132085	LL22NC03-84E4.11	0.926071
22	23270642	23271533	LL22NC03-84E4.11	0.922505
22	23270642	23271533	LL22NC03-84E4.11	0.960061
22	23528260	23528493	LL22NC03-84E4.11	0.755237
22	23131777	23132085	IGLV3-9	0.808422
22	23270642	23271533	IGLV3-9	0.820623
22	23270642	23271533	IGLV3-9	0.901108
22	23131777	23132085	IGLV2-8	0.827734
22	23270642	23271533	IGLV2-8	0.864322
22	23270642	23271533	IGLV2-8	0.930751
22	23295176	23295328	IGLV2-8	0.715736
22	23528260	23528493	IGLV2-8	0.705208
22	23131777	23132085	IGLV3-7	0.953502
22	23270642	23271533	IGLV3-7	0.917624
22	23270642	23271533	IGLV3-7	0.951421
22	23528260	23528493	IGLV3-7	0.808786
22	23275111	23275864	IGLV3-6	0.912713
22	23275111	23275864	IGLV3-6	0.872979
22	23275111	23275864	IGLV2-5	0.948835
22	23275111	23275864	IGLV2-5	0.962351
22	23378765	23379477	IGLV3-4	0.729251
22	23427958	23428049	IGLV3-4	0.936775
22	23295176	23295328	IGLV4-3	0.790157
22	23131777	23132085	IGLV3-2	0.908694
22	23270642	23271533	IGLV3-2	0.882656
22	23270642	23271533	IGLV3-2	0.939092
22	23528260	23528493	IGLV3-2	0.770543
22	23275111	23275864	IGLV3-1	0.929877
22	23275111	23275864	IGLV3-1	0.880172
22	23275111	23275864	D87023.1	0.910851
22	23275111	23275864	D87023.1	0.912844
22	23275111	23275864	IGLJ1	0.891256
22	23275111	23275864	IGLJ1	0.907476
22	23060311	23060482	IGLC1	0.707707
22	23295176	23295328	IGLC1	0.748546
22	23060311	23060482	IGLJ2	0.724039
22	23295176	23295328	IGLJ2	0.933101
22	23275111	23275864	IGLC2	0.916486
22	23275111	23275864	IGLC2	0.930077
22	23378765	23379477	IGLC3	0.716513
22	23378765	23379477	IGLJ3	0.716513
22	23427958	23428049	IGLC3	0.900234
22	23427958	23428049	IGLJ3	0.900234
22	23444448	23444620	IGLJ5	0.822088
22	23554570	23555193	IGLJ5	0.913401
22	23444448	23444620	IGLC5	0.720301
22	23554570	23555193	IGLC5	0.711663
22	23060311	23060482	AP000361.2	0.746372
22	23295176	23295328	AP000361.2	0.799399
22	23502789	23504143	GNAZ	0.735988
22	23131777	23132085	GNAZ	0.797198
22	23270642	23271533	GNAZ	0.80707
22	23270642	23271533	GNAZ	0.802386
22	23502789	23504143	GNAZ	0.735111
22	23444448	23444620	GNAZ	0.789604
22	23275111	23275864	RTDR1	0.844482
22	23275111	23275864	RTDR1	0.762185
22	23140912	23141813	RTDR1	0.787457
22	23275111	23275864	RTDR1	0.705758
22	23060311	23060482	RTDR1	0.744886
22	23270642	23271533	RTDR1	0.745949
22	23295176	23295328	RTDR1	0.795642
22	23131777	23132085	BCR	0.934348
22	23270642	23271533	BCR	0.896303
22	23270642	23271533	BCR	0.869017
22	23528260	23528493	BCR	0.865241
22	23502789	23504143	U07000.1	0.728367
22	23502789	23504143	U07000.1	0.751598
22	23503213	23503844	U07000.1	0.751598
22	23502789	23504143	U07000.1	0.70225
22	23502789	23504143	BCR	0.721308
22	23543221	23543638	BCR	0.78776
22	23543221	23543638	BCR	0.855886
22	23295176	23295328	AP000343.1	0.775474
22	23926002	23926195	AP000343.1	0.985522
22	23275111	23275864	AP000343.2	0.860856
22	23275111	23275864	AP000343.2	0.851159
22	24148101	24148635	AP000343.2	0.880636
22	23502789	23504143	CES5AP1	0.759665
22	23502789	23504143	KB-1269D1.8	0.803633
22	23502789	23504143	ZDHHC8P1	0.754079
22	23926002	23926195	AP000344.3	0.748126
22	23926002	23926195	AP000344.4	0.844886
22	23926002	23926195	AP000344.4	0.955687
22	23926002	23926195	AP000345.1	0.993283
22	23502789	23504143	AP000345.2	0.834391
22	23926002	23926195	IGLL1	0.992053
22	23502789	23504143	C22orf43	0.860347
22	23509544	23509764	AP000346.2	0.883434
22	24026363	24026585	RGL4	0.700749
22	23926002	23926195	RGL4	0.76632
22	24143846	24144011	VPREB3	0.732132
22	24148101	24148635	VPREB3	0.948605
22	24143846	24144011	SLC2A11	0.751811
22	24148101	24148635	SLC2A11	0.984254
22	23926002	23926195	AP000350.4	0.863858
22	23926002	23926195	AP000350.6	0.871099
22	24025448	24025567	AP000350.7	0.729736
22	29508298	29509137	CHEK2	0.783891
22	29508298	29509137	CHEK2	0.750853
22	29547127	29547477	CHEK2	0.861896
22	29540020	29540919	CCDC117	0.760577
22	29540070	29540426	CCDC117	0.760577
22	29545505	29546370	XBP1	0.732606
22	29547127	29547477	CTA-292E10.6	0.702734
22	29547211	29547367	CTA-292E10.6	0.702734
22	29547127	29547477	XBP1	0.702734
22	29547211	29547367	XBP1	0.702734
22	29541299	29542377	CTA-292E10.6	0.720225
22	29547127	29547477	CTA-292E10.6	0.854837
22	29547211	29547367	CTA-292E10.6	0.854837
22	29564755	29565241	CTA-292E10.6	0.794057
22	29540020	29540919	ZNRF3	0.70639
22	29540819	29541015	ZNRF3	0.70639
22	29649767	29649929	ZNRF3	0.771534
22	29649772	29650116	ZNRF3	0.771534
22	29501536	29501755	ZNRF3	0.810663
22	29501770	29501928	ZNRF3	0.770009
22	29501770	29501928	CTA-747E2.8	0.726119
22	29540020	29540919	C22orf31	0.912285
22	29540070	29540426	C22orf31	0.912285
22	29654149	29654520	C22orf31	0.790671
22	29654261	29654623	C22orf31	0.790671
22	29722009	29723637	KREMEN1	0.780544
22	29932063	29932275	KREMEN1	0.925206
22	29722009	29723637	EMID1	0.757735
22	29607200	29607769	EMID1	0.720825
22	29607565	29607892	EMID1	0.720825
22	29607664	29607881	EMID1	0.720825
22	29540020	29540919	EMID1	0.739146
22	29540587	29540759	EMID1	0.739146
22	29545505	29546370	EMID1	0.780236
22	29545805	29546316	EMID1	0.780236
22	29541299	29542377	EMID1	0.723246
22	29541316	29541430	EMID1	0.723246
22	29722009	29723637	EMID1	0.866917
22	29545505	29546370	EMID1	0.785836
22	29540020	29540919	CTA-984G1.5	0.783995
22	29540587	29540759	CTA-984G1.5	0.783995
22	29541299	29542377	RHBDD3	0.817771
22	29541316	29541430	RHBDD3	0.817771
22	29722009	29723637	RHBDD3	0.80337
22	29541299	29542377	EWSR1	0.704844
22	29547127	29547477	EWSR1	0.927298
22	29547211	29547367	EWSR1	0.927298
22	29540020	29540919	EWSR1	0.754169
22	29540070	29540426	EWSR1	0.754169
22	29654149	29654520	EWSR1	0.760434
22	29654261	29654623	EWSR1	0.760434
22	29540020	29540919	RASL10A	0.841711
22	29540070	29540426	RASL10A	0.841711
22	30138064	30138740	RASL10A	0.781353
22	29932063	29932275	RASL10A	0.820948
22	29541299	29542377	AP1B1	0.795294
22	29547127	29547477	AP1B1	0.950303
22	29547211	29547367	AP1B1	0.950303
22	29859708	29860096	AP1B1	0.920479
22	29859723	29860197	AP1B1	0.920479
22	29860326	29860597	AP1B1	0.80331
22	29943577	29944096	AP1B1	0.923668
22	29540020	29540919	AP1B1	0.775765
22	29540070	29540426	AP1B1	0.775765
22	29654149	29654520	AP1B1	0.905974
22	29654261	29654623	AP1B1	0.905974
22	30138064	30138740	AP1B1	0.852091
22	29540020	29540919	AP1B1	0.797152
[truncated: 154 more rows]

## Sheet: hic-unselected_dhs
chr1	26586269	26586462	MAN1C1
chr1	26586269	26586462	FAM54B
chr1	26586269	26586462	PAFAH2
chr1	26586269	26586462	SLC30A2
chr1	26586269	26586462	SLC30A2
chr1	26586269	26586462	RP11-96L14.7
chr1	26586269	26586462	RP11-96L14.7
chr1	26586269	26586462	RP11-231P20.3
chr1	26586269	26586462	RP11-231P20.3
chr1	26586269	26586462	CCDC21
chr1	26586269	26586462	CCDC21
chr1	26586269	26586462	SH3BGRL3
chr1	26586269	26586462	SH3BGRL3
chr1	26586269	26586462	SH3BGRL3
chr1	26586269	26586462	UBXN11
chr1	26586269	26586462	UBXN11
chr1	26586269	26586462	UBXN11
chr1	26586269	26586462	ZNF683
chr1	26586269	26586462	DHDDS
chr1	26586269	26586462	DHDDS
chr1	26586269	26586462	RPS6KA1
chr1	26586269	26586462	RPS6KA1
chr1	26586269	26586462	RPS6KA1
chr1	26586269	26586462	RPS6KA1
chr1	26586269	26586462	RPS6KA1
chr1	26586269	26586462	RPS6KA1
chr1	26586269	26586462	RPS6KA1
chr1	26586269	26586462	RPS6KA1
chr1	26586269	26586462	RPS6KA1
chr1	26586269	26586462	RPS6KA1
chr1	26586269	26586462	RPS6KA1
chr1	26586269	26586462	RP4-785J1.1
chr1	26586269	26586462	RP4-785J1.1
chr1	26586269	26586462	RP11-492M19.3
chr1	26586269	26586462	RP11-492M19.3
chr1	26607551	26608049	FAM54B
chr1	26607551	26608049	FAM54B
chr1	26607551	26608049	RP11-96L14.7
chr1	26607551	26608049	RP11-231P20.3
chr1	26607551	26608049	CCDC21
chr1	26607551	26608049	CCDC21
chr1	26607551	26608049	SH3BGRL3
chr1	26607551	26608049	SH3BGRL3
chr1	26607551	26608049	UBXN11
chr1	26607551	26608049	UBXN11
chr1	26607551	26608049	RPS6KA1
chr1	26607551	26608049	RPS6KA1
chr1	26607551	26608049	RPS6KA1
chr1	26607551	26608049	RPS6KA1
chr1	26607551	26608049	RPS6KA1
chr1	26607551	26608049	RPS6KA1
chr1	26607551	26608049	RP4-785J1.1
chr1	26607551	26608049	RP11-492M19.3
chr1	26608528	26608656	HMGN2
chr1	26610981	26611807	RP1-317E23.6
chr1	26610981	26611807	SEPN1
chr1	26610981	26611807	FAM54B
chr1	26610981	26611807	PAFAH2
chr1	26610981	26611807	PDIK1L
chr1	26610981	26611807	RP11-96L14.7
chr1	26610981	26611807	CCDC21
chr1	26610981	26611807	RP11-231P20.3
chr1	26610981	26611807	SH3BGRL3
chr1	26610981	26611807	SH3BGRL3
chr1	26610981	26611807	UBXN11
chr1	26610981	26611807	ZNF683
chr1	26610981	26611807	DHDDS
chr1	26610981	26611807	DHDDS
chr1	26610981	26611807	HMGN2
chr1	26610981	26611807	RPS6KA1
chr1	26610981	26611807	RPS6KA1
chr1	26610981	26611807	RPS6KA1
chr1	26610981	26611807	RPS6KA1
chr1	26610981	26611807	RP4-785J1.1
chr1	26610981	26611807	RP11-492M19.3
chr1	26610981	26611807	ARID1A
chr1	26614609	26615548	FAM54B
chr1	26614609	26615548	FAM54B
chr1	26614609	26615548	PAFAH2
chr1	26614609	26615548	PAFAH2
chr1	26614609	26615548	SLC30A2
chr1	26614609	26615548	PDIK1L
chr1	26614609	26615548	RP11-96L14.7
chr1	26614609	26615548	RP11-231P20.3
chr1	26614609	26615548	CCDC21
chr1	26614609	26615548	CCDC21
chr1	26614609	26615548	SH3BGRL3
chr1	26614609	26615548	SH3BGRL3
chr1	26614609	26615548	UBXN11
chr1	26614609	26615548	UBXN11
chr1	26614609	26615548	UBXN11
chr1	26614609	26615548	UBXN11
chr1	26614609	26615548	UBXN11
chr1	26614609	26615548	CD52
chr1	26614609	26615548	CD52
chr1	26614609	26615548	UBXN11
chr1	26614609	26615548	ZNF683
chr1	26614609	26615548	ZNF683
chr1	26614609	26615548	ZNF683
chr1	26614609	26615548	ZNF683
chr1	26614609	26615548	DHDDS
chr1	26614609	26615548	HMGN2
chr1	26614609	26615548	HMGN2
chr1	26614609	26615548	RPS6KA1
chr1	26614609	26615548	RPS6KA1
chr1	26614609	26615548	RPS6KA1
chr1	26614609	26615548	RPS6KA1
chr1	26614609	26615548	RPS6KA1
chr1	26614609	26615548	RPS6KA1
chr1	26614609	26615548	RPS6KA1
chr1	26614609	26615548	RPS6KA1
chr1	26614609	26615548	RPS6KA1
chr1	26614609	26615548	RP4-785J1.1
chr1	26614609	26615548	RP11-492M19.3
chr1	26616306	26616734	FAM54B
chr1	26616306	26616734	FAM54B
chr1	26616306	26616734	FAM54B
chr1	26616306	26616734	SLC30A2
chr1	26616306	26616734	RP11-96L14.7
chr1	26616306	26616734	RP11-96L14.7
chr1	26616306	26616734	RP11-231P20.3
chr1	26616306	26616734	RP11-231P20.3
chr1	26616306	26616734	CCDC21
chr1	26616306	26616734	CCDC21
chr1	26616306	26616734	CCDC21
chr1	26616306	26616734	CCDC21
chr1	26616306	26616734	SH3BGRL3
chr1	26616306	26616734	SH3BGRL3
chr1	26616306	26616734	SH3BGRL3
chr1	26616306	26616734	SH3BGRL3
chr1	26616306	26616734	UBXN11
chr1	26616306	26616734	UBXN11
chr1	26616306	26616734	UBXN11
chr1	26616306	26616734	UBXN11
chr1	26616306	26616734	DHDDS
chr1	26616306	26616734	DHDDS
chr1	26616306	26616734	RPS6KA1
chr1	26616306	26616734	RPS6KA1
chr1	26616306	26616734	RPS6KA1
chr1	26616306	26616734	RPS6KA1
chr1	26616306	26616734	RPS6KA1
chr1	26616306	26616734	RPS6KA1
chr1	26616306	26616734	RPS6KA1
chr1	26616306	26616734	RPS6KA1
chr1	26616306	26616734	RPS6KA1
chr1	26616306	26616734	RPS6KA1
chr1	26616306	26616734	RPS6KA1
chr1	26616306	26616734	RPS6KA1
chr1	26616306	26616734	RP4-785J1.1
chr1	26616306	26616734	RP4-785J1.1
chr1	26616306	26616734	RP11-492M19.3
chr1	26616306	26616734	RP11-492M19.3
chr1	26617145	26617354	FAM54B
chr1	26617145	26617354	FAM54B
chr1	26617145	26617354	RP11-96L14.7
chr1	26617145	26617354	RP11-231P20.3
chr1	26617145	26617354	CCDC21
chr1	26617145	26617354	CCDC21
chr1	26617145	26617354	SH3BGRL3
chr1	26617145	26617354	SH3BGRL3
chr1	26617145	26617354	UBXN11
chr1	26617145	26617354	UBXN11
chr1	26617145	26617354	DHDDS
chr1	26617145	26617354	RPS6KA1
chr1	26617145	26617354	RPS6KA1
chr1	26617145	26617354	RPS6KA1
chr1	26617145	26617354	RPS6KA1
chr1	26617145	26617354	RPS6KA1
chr1	26617145	26617354	RPS6KA1
chr1	26617145	26617354	RPS6KA1
chr1	26617145	26617354	RP4-785J1.1
chr1	26617145	26617354	RP11-492M19.3
chr1	26662611	26663840	RP11-231P20.2
chr1	26662611	26663840	AIM1L
chr1	26662611	26663840	AIM1L
chr1	26662611	26663840	AIM1L
chr1	26662611	26663840	ZDHHC18
chr1	26688104	26688655	CCDC21
chr1	26690235	26691190	PAFAH2
chr1	26690235	26691190	PDIK1L
chr1	26690235	26691190	UBXN11
chr1	26690235	26691190	UBXN11
chr1	26690235	26691190	CD52
chr1	26690235	26691190	ZNF683
chr1	26690235	26691190	ZNF683
chr1	26690235	26691190	HMGN2
chr1	26690235	26691190	RPS6KA1
chr1	26703333	26703541	RP11-231P20.2
chr1	26722391	26722554	RP11-231P20.2
chr1	26736062	26736856	GRRP1
chr1	26736062	26736856	GRRP1
chr1	26736062	26736856	CATSPER4
chr1	26736062	26736856	CATSPER4
chr1	26736062	26736856	CATSPER4
chr1	26736062	26736856	AIM1L
chr1	26736062	26736856	AIM1L
chr1	26736062	26736856	LIN28A
chr1	26736062	26736856	LIN28A
chr1	26736062	26736856	LIN28A
chr1	26743435	26744190	CNKSR1
chr1	26743435	26744190	CATSPER4
chr1	26743435	26744190	AIM1L
chr1	26743435	26744190	AIM1L
chr1	26743435	26744190	GPATCH3
chr1	26743435	26744190	RP1-50O24.8
chr1	26745696	26746154	EXTL1
chr1	26745696	26746154	CNKSR1
chr1	26745696	26746154	AIM1L
chr1	26745696	26746154	RP3-476K8.3
chr1	26797924	26798185	RP11-96L14.7
chr1	26797924	26798185	CNKSR1
chr1	26797924	26798185	DHDDS
chr1	26797924	26798185	RP3-476K8.3
chr1	26844448	26844606	RP11-231P20.2
chr1	26846271	26846512	DHDDS
chr1	26846271	26846512	ARID1A
chr1	26864531	26864835	RP11-96L14.7
chr1	26864531	26864835	RP11-231P20.3
chr1	26864531	26864835	CCDC21
chr1	26864531	26864835	CCDC21
chr1	26864531	26864835	SH3BGRL3
chr1	26864531	26864835	SH3BGRL3
chr1	26864531	26864835	UBXN11
chr1	26864531	26864835	UBXN11
chr1	26864531	26864835	DHDDS
chr1	26864531	26864835	RPS6KA1
chr1	26864531	26864835	RPS6KA1
chr1	26864531	26864835	RPS6KA1
chr1	26864531	26864835	RPS6KA1
chr1	26864531	26864835	RPS6KA1
chr1	26864531	26864835	RPS6KA1
chr1	26864531	26864835	RPS6KA1
chr1	26864531	26864835	RP4-785J1.1
chr1	26864531	26864835	RP11-492M19.3
chr1	26864531	26864835	GPN2
chr1	26864531	26864835	NUDC
chr1	26865136	26865686	RP11-96L14.7
chr1	26865136	26865686	RP11-231P20.2
chr1	26865136	26865686	RP11-231P20.3
chr1	26865136	26865686	SH3BGRL3
chr1	26865136	26865686	DHDDS
chr1	26865136	26865686	DHDDS
chr1	26865136	26865686	RPS6KA1
chr1	26865136	26865686	RPS6KA1
chr1	26865136	26865686	RPS6KA1
chr1	26865136	26865686	RPS6KA1
chr1	26865136	26865686	RP4-785J1.1
chr1	26865136	26865686	RP11-492M19.3
chr1	26865136	26865686	GPN2
chr1	26865136	26865686	GPN2
chr1	26865136	26865686	NUDC
chr1	26865136	26865686	NUDC
chr1	26870247	26870569	UBXN11
chr1	26870247	26870569	AIM1L
chr1	26870247	26870569	RP11-569G9.7
chr1	26870247	26870569	GPN2
chr1	26870247	26870569	RP11-344H11.4
chr1	26880419	26881022	RP11-96L14.7
chr1	26880419	26881022	RP11-231P20.3
chr1	26880419	26881022	CCDC21
chr1	26880419	26881022	CCDC21
chr1	26880419	26881022	SH3BGRL3
chr1	26880419	26881022	SH3BGRL3
chr1	26880419	26881022	UBXN11
chr1	26880419	26881022	UBXN11
chr1	26880419	26881022	DHDDS
chr1	26880419	26881022	RPS6KA1
chr1	26880419	26881022	RPS6KA1
chr1	26880419	26881022	RPS6KA1
chr1	26880419	26881022	RPS6KA1
chr1	26880419	26881022	RPS6KA1
chr1	26880419	26881022	RPS6KA1
chr1	26880419	26881022	RP4-785J1.1
chr1	26880419	26881022	RP11-492M19.3
chr1	26880419	26881022	NUDC
chr1	26881761	26882515	RP11-96L14.7
chr1	26881761	26882515	RP11-231P20.3
chr1	26881761	26882515	CCDC21
chr1	26881761	26882515	CCDC21
chr1	26881761	26882515	SH3BGRL3
chr1	26881761	26882515	SH3BGRL3
chr1	26881761	26882515	UBXN11
chr1	26881761	26882515	UBXN11
chr1	26881761	26882515	DHDDS
chr1	26881761	26882515	RPS6KA1
chr1	26881761	26882515	RPS6KA1
chr1	26881761	26882515	RPS6KA1
chr1	26881761	26882515	RPS6KA1
chr1	26881761	26882515	RPS6KA1
chr1	26881761	26882515	RP4-785J1.1
chr1	26881761	26882515	RP11-492M19.3
chr1	26881761	26882515	NUDC
chr1	26882725	26883174	RP11-96L14.7
chr1	26882725	26883174	RP11-231P20.3
chr1	26882725	26883174	CCDC21
chr1	26882725	26883174	CCDC21
chr1	26882725	26883174	SH3BGRL3
chr1	26882725	26883174	UBXN11
chr1	26882725	26883174	UBXN11
chr1	26882725	26883174	DHDDS
chr1	26882725	26883174	RPS6KA1
chr1	26882725	26883174	RPS6KA1
chr1	26882725	26883174	RPS6KA1
chr1	26882725	26883174	RPS6KA1
chr1	26882725	26883174	RPS6KA1
chr1	26882725	26883174	RPS6KA1
chr1	26882725	26883174	RP4-785J1.1
chr1	26882725	26883174	RP11-492M19.3
chr1	26882725	26883174	NUDC
chr1	26885121	26885359	ZNF593
chr1	26885121	26885359	SH3BGRL3
chr1	26885121	26885359	AIM1L
chr1	26885121	26885359	RPS6KA1
chr1	26885121	26885359	ARID1A
chr1	26885121	26885359	NUDC
chr1	26885121	26885359	TRNP1
chr1	26906116	26906336	CNKSR1
chr1	26906116	26906336	AIM1L
chr1	26906116	26906336	RP11-569G9.7
chr1	26906116	26906336	RP11-492M19.1
chr1	26906116	26906336	PIGV
chr1	26906524	26906612	CNKSR1
chr1	26906524	26906612	RP11-492M19.1
chr1	26906524	26906612	PIGV
chr1	26908685	26908978	ZDHHC18
chr1	26909186	26910013	RP11-96L14.7
chr1	26909186	26910013	RP11-231P20.3
chr1	26909186	26910013	CCDC21
chr1	26909186	26910013	CCDC21
chr1	26909186	26910013	SH3BGRL3
chr1	26909186	26910013	UBXN11
chr1	26909186	26910013	UBXN11
chr1	26909186	26910013	DHDDS
chr1	26909186	26910013	RPS6KA1
chr1	26909186	26910013	RPS6KA1
chr1	26909186	26910013	RPS6KA1
chr1	26909186	26910013	RPS6KA1
chr1	26909186	26910013	RPS6KA1
chr1	26909186	26910013	RP4-785J1.1
chr1	26909186	26910013	RP11-492M19.3
chr1	26941600	26941745	RP11-492M19.1
chr1	27003776	27004467	RP11-231P20.3
chr1	27003776	27004467	CCDC21
chr1	27003776	27004467	CCDC21
chr1	27003776	27004467	SH3BGRL3
chr1	27003776	27004467	SH3BGRL3
chr1	27003776	27004467	UBXN11
chr1	27003776	27004467	UBXN11
chr1	27003776	27004467	DHDDS
chr1	27003776	27004467	RPS6KA1
chr1	27003776	27004467	RPS6KA1
chr1	27003776	27004467	RPS6KA1
chr1	27003776	27004467	RPS6KA1
chr1	27003776	27004467	RPS6KA1
chr1	27003776	27004467	RPS6KA1
chr1	27003776	27004467	RP4-785J1.1
chr1	27003776	27004467	RP11-492M19.3
chr1	27003776	27004467	GPN2
chr1	27003776	27004467	NUDC
chr1	27003776	27004467	SLC9A1
chr1	27003776	27004467	SLC9A1
chr1	27003776	27004467	SLC9A1
chr1	27003776	27004467	SLC9A1
chr1	27065959	27066147	UBXN11
chr1	27065959	27066147	UBXN11
chr1	27065959	27066147	CD52
chr1	27065959	27066147	ZNF683
chr1	27065959	27066147	ZNF683
chr1	27065959	27066147	HMGN2
chr1	27065959	27066147	RP11-344H11.6
chr1	27069559	27069816	RP11-231P20.3
chr1	27069559	27069816	CCDC21
chr1	27069559	27069816	CCDC21
chr1	27069559	27069816	SH3BGRL3
chr1	27069559	27069816	SH3BGRL3
chr1	27069559	27069816	UBXN11
chr1	27069559	27069816	UBXN11
chr1	27069559	27069816	DHDDS
chr1	27069559	27069816	RPS6KA1
chr1	27069559	27069816	RPS6KA1
chr1	27069559	27069816	RPS6KA1
chr1	27069559	27069816	RPS6KA1
chr1	27069559	27069816	RPS6KA1
chr1	27069559	27069816	RPS6KA1
chr1	27069559	27069816	RP4-785J1.1
chr1	27069559	27069816	RP11-492M19.3
chr1	27069559	27069816	GPN2
chr1	27069559	27069816	NUDC
chr1	27069559	27069816	SLC9A1
chr1	27069559	27069816	SLC9A1
chr1	27069559	27069816	SLC9A1
chr1	27069559	27069816	SLC9A1
chr1	27069559	27069816	RP11-40H20.2
chr1	27113247	27116782	UBXN11
chr1	27113247	27116782	HMGN2
chr1	27113247	27116782	PIGV
chr1	27113247	27116782	GPN2
chr1	27113247	27116782	NUDC
chr1	27113247	27116782	RP11-40H20.4
chr1	27113247	27116782	WDTC1
chr1	27165499	27165718	RP11-492M19.1
chr1	27165499	27165718	PIGV
chr1	27165499	27165718	SLC9A1
chr1	27179399	27180094	RP1-50O24.6
chr1	27179399	27180094	SYTL1
chr1	27248848	27249810	RPS6KA1
chr1	27248848	27249810	RPS6KA1
chr1	27248848	27249810	RPS6KA1
chr1	27248848	27249810	RPS6KA1
chr1	27248848	27249810	RPS6KA1
chr1	27248848	27249810	RPS6KA1
chr1	27248848	27249810	RPS6KA1
chr1	27248848	27249810	RPS6KA1
chr1	27248848	27249810	RPS6KA1
chr1	27248848	27249810	RP4-785J1.1
chr1	27248848	27249810	RP11-492M19.3
chr1	27248848	27249810	ARID1A
chr1	27248848	27249810	GPN2
chr1	27248848	27249810	GPN2
chr1	27248848	27249810	GPN2
chr1	27248848	27249810	NUDC
chr1	27248848	27249810	SLC9A1
chr1	27248848	27249810	SLC9A1
chr1	27248848	27249810	RP11-40H20.2
chr1	27248848	27249810	TMEM222
chr1	27248848	27249810	RP11-4K3__A.5
chr1	27248848	27249810	SYTL1
chr1	27248848	27249810	MAP3K6
chr1	27248848	27249810	FCN3
chr1	27285987	27286524	RPS6KA1
chr1	27285987	27286524	RPS6KA1
chr1	27285987	27286524	RPS6KA1
chr1	27285987	27286524	RPS6KA1
chr1	27285987	27286524	RPS6KA1
chr1	27285987	27286524	RP4-785J1.1
chr1	27285987	27286524	RP11-492M19.3
chr1	27285987	27286524	TRNP1
chr1	27285987	27286524	SLC9A1
chr1	27285987	27286524	SLC9A1
chr1	27285987	27286524	SLC9A1
chr1	27285987	27286524	SLC9A1
chr1	27285987	27286524	RP11-40H20.2
chr1	27285987	27286524	TMEM222
chr1	27285987	27286524	SYTL1
chr1	27285987	27286524	SYTL1
chr1	27285987	27286524	FCN3
chr1	27285987	27286524	GPR3
chr1	27310569	27310768	ARID1A
chr1	27328108	27328513	RPS6KA1
chr1	27328108	27328513	RPS6KA1
chr1	27328108	27328513	RPS6KA1
chr1	27328108	27328513	RPS6KA1
chr1	27328108	27328513	RPS6KA1
chr1	27328108	27328513	RPS6KA1
chr1	27328108	27328513	RPS6KA1
chr1	27328108	27328513	RP4-785J1.1
chr1	27328108	27328513	RP11-492M19.3
chr1	27328108	27328513	GPN2
chr1	27328108	27328513	NUDC
chr1	27328108	27328513	SLC9A1
chr1	27328108	27328513	SLC9A1
chr1	27328108	27328513	SLC9A1
chr1	27328108	27328513	SLC9A1
chr1	27328108	27328513	RP11-40H20.2
chr1	27328108	27328513	RP11-4K3__A.5
chr1	27328108	27328513	SYTL1
chr1	27328108	27328513	SYTL1
chr1	27328108	27328513	FCN3
chr1	27437305	27437564	RP1-144C9.2
chr1	27438289	27439122	RP4-785J1.1
chr1	27438289	27439122	RP11-492M19.3
chr1	27438289	27439122	FAM46B
chr1	27438289	27439122	SLC9A1
chr1	27438289	27439122	SLC9A1
chr1	27438289	27439122	SLC9A1
chr1	27438289	27439122	RP11-40H20.2
chr1	27438289	27439122	SYTL1
chr1	27438289	27439122	FCN3
chr1	27440575	27440738	SLC9A1
chr1	27442861	27443072	RP4-785J1.1
chr1	27442861	27443072	RP11-492M19.3
chr1	27442861	27443072	NUDC
chr1	27442861	27443072	SLC9A1
chr1	27442861	27443072	SLC9A1
chr1	27442861	27443072	SLC9A1
chr1	27442861	27443072	SLC9A1
chr1	27442861	27443072	RP11-40H20.2
chr1	27442861	27443072	SYTL1
chr1	27442861	27443072	FCN3
chr1	27442861	27443072	WASF2
chr1	27442861	27443072	RP1-159A19.4
chr1	27444002	27444558	ARID1A
chr1	27444002	27444558	RP11-344H11.5
chr1	27444002	27444558	WDTC1
chr1	27444946	27446484	RP4-785J1.1
chr1	27444946	27446484	RP11-492M19.3
chr1	27444946	27446484	ARID1A
chr1	27444946	27446484	ARID1A
chr1	27444946	27446484	ARID1A
chr1	27444946	27446484	SLC9A1
chr1	27444946	27446484	SLC9A1
chr1	27444946	27446484	SLC9A1
chr1	27444946	27446484	RP11-40H20.2
chr1	27444946	27446484	RP11-40H20.3
chr1	27444946	27446484	RP11-40H20.3
chr1	27444946	27446484	FCN3
chr1	27448620	27449561	NUDC
chr1	27448620	27449561	RP1-144C9.2
chr1	27463809	27463940	RP4-785J1.1
chr1	27463809	27463940	RP11-492M19.3
chr1	27463809	27463940	GPN2
chr1	27463809	27463940	GPN2
chr1	27463809	27463940	NUDC
chr1	27463809	27463940	SLC9A1
chr1	27463809	27463940	SLC9A1
chr1	27463809	27463940	SLC9A1
chr1	27463809	27463940	SLC9A1
chr1	27463809	27463940	RP11-40H20.2
chr1	27463809	27463940	TMEM222
chr1	27463809	27463940	RP11-4K3__A.5
chr1	27463809	27463940	SYTL1
chr1	27463809	27463940	SYTL1
chr1	27463809	27463940	MAP3K6
chr1	27463809	27463940	FCN3
chr1	27463809	27463940	WASF2
chr1	27463809	27463940	RP1-159A19.4
chr1	27463809	27463940	FGR
chr1	27463809	27463940	FGR
chr1	27463809	27463940	FGR
chr1	27497117	27497583	SYTL1
chr1	27519121	27519759	SFN
chr1	27519121	27519759	CD164L2
chr1	111510050	111510158	OR11I1P
chr1	111510050	111510158	CD53
chr1	111510050	111510158	CD53
chr1	111510050	111510158	C1orf103
chr1	111510050	111510158	DRAM2
chr1	111510050	111510158	DRAM2
chr1	111510050	111510158	DENND2D
chr1	111510050	111510158	OVGP1
chr1	111574747	111575349	RP11-552M11.4
chr1	111574747	111575349	ATP5F1
chr1	111574747	111575349	WDR77
chr1	111587829	111588232	CCNT2P1
chr1	111587829	111588232	CCNT2P1
chr1	111587829	111588232	CEPT1
chr1	111587829	111588232	RP5-1125M8.6
chr1	111587829	111588232	RP5-1125M8.6
chr1	111587829	111588232	PGCP1
chr1	111587829	111588232	PGCP1
chr1	111670953	111671045	OR11I1P
chr1	111670953	111671045	CD53
chr1	111670953	111671045	CD53
chr1	111670953	111671045	C1orf103
chr1	111670953	111671045	DRAM2
chr1	111670953	111671045	DRAM2
chr1	111670953	111671045	DENND2D
chr1	111670953	111671045	CHI3L2
chr1	111670953	111671045	DENND2D
chr1	111670953	111671045	OVGP1
chr1	111670953	111671045	C1orf162
chr1	111670953	111671045	ADORA3
chr1	111670953	111671045	ADORA3
chr1	111670953	111671045	ADORA3
chr1	111688311	111688413	DRAM2
chr1	111688311	111688413	DENND2D
chr1	111688311	111688413	CHI3L2
chr1	111688311	111688413	DENND2D
chr1	111733267	111734665	CHI3L2
chr1	111738074	111738401	CEPT1
chr1	111740079	111740555	CD53
chr1	111740079	111740555	CD53
chr1	111740079	111740555	DRAM2
chr1	111740079	111740555	CHI3L2
chr1	111740079	111740555	CHI3L2
chr1	111740079	111740555	CHI3L2
chr1	111740079	111740555	RP11-165H20.1
chr1	111740623	111740816	CEPT1
chr1	111740623	111740816	DENND2D
chr1	111740623	111740816	DENND2D
chr1	111740623	111740816	DENND2D
chr1	111740623	111740816	CHI3L2
chr1	111740623	111740816	C1orf88
chr1	111740623	111740816	ATP5F1
chr1	111740623	111740816	RAP1A
chr1	111742500	111742724	CEPT1
chr1	111742500	111742724	CHI3L2
chr1	111742500	111742724	DENND2D
chr1	111742500	111742724	DENND2D
chr1	111742500	111742724	DENND2D
chr1	111742500	111742724	RP5-1125M8.2
chr1	111743801	111744053	OR11I1P
chr1	111743801	111744053	CD53
chr1	111743801	111744053	CD53
chr1	111743801	111744053	C1orf103
chr1	111743801	111744053	DRAM2
chr1	111743801	111744053	DRAM2
chr1	111743801	111744053	DENND2D
chr1	111743801	111744053	CHI3L2
chr1	111743801	111744053	DENND2D
chr1	111743801	111744053	OVGP1
chr1	111743801	111744053	C1orf162
chr1	111743801	111744053	ADORA3
chr1	111743801	111744053	ADORA3
chr1	111743801	111744053	ADORA3
chr1	111768743	111768800	CD53
chr1	111768743	111768800	CD53
chr1	111768743	111768800	DRAM2
chr1	111768743	111768800	CHI3L2
chr1	111768743	111768800	CHI3L2
chr1	111768743	111768800	CHI3L2
chr1	111768743	111768800	RP11-165H20.1
chr1	111773459	111773562	CD53
chr1	111773459	111773562	CD53
chr1	111773459	111773562	DRAM2
chr1	111773459	111773562	CHI3L2
chr1	111773459	111773562	CHI3L2
chr1	111773459	111773562	CHI3L2
chr1	111773459	111773562	RP11-165H20.1
chr1	111784558	111784816	RP11-498A13.1
chr1	111784558	111784816	CHIA
chr1	111797474	111797621	CD53
chr1	111797474	111797621	CD53
chr1	111797474	111797621	CHI3L2
chr1	111797474	111797621	CHI3L2
chr1	111797474	111797621	CHI3L2
chr1	111797474	111797621	RP11-165H20.1
chr1	111814681	111814821	RP11-498A13.1
chr1	111814681	111814821	CHIA
chr1	111863679	111863852	CHIA
chr1	111863679	111863852	RP11-552M11.4
chr1	111896218	111896492	CHIA
chr1	111901660	111902003	CCNT2P1
chr1	111901660	111902003	CEPT1
chr1	111901660	111902003	RP5-1125M8.6
chr1	111901660	111902003	PGCP1
chr1	111901660	111902003	RP4-773A18.2
chr1	111912675	111912762	RP11-96K19.2
chr1	111912675	111912762	RP5-1125M8.5
chr1	111912675	111912762	DDX20
chr1	111970946	111971380	WDR77
chr1	111997719	111997911	DENND2D
chr1	111997719	111997911	ATP5F1
chr1	111997719	111997911	C1orf162
chr1	111997719	111997911	RAP1A
chr1	111997719	111997911	C1orf183
chr1	111997719	111997911	DDX20
chr1	112010547	112010780	CEPT1
chr1	112018299	112018449	DENND2D
chr1	112018299	112018449	C1orf88
chr1	112018299	112018449	C1orf88
chr1	112018299	112018449	ATP5F1
chr1	112018299	112018449	C1orf162
chr1	112018299	112018449	RAP1A
chr1	112018299	112018449	C1orf183
chr1	112018299	112018449	DDX20
chr1	112044361	112044566	DRAM2
chr1	112044361	112044566	DRAM2
chr1	112044361	112044566	DENND2D
chr1	112044361	112044566	OVGP1
chr1	112044361	112044566	ATP5F1
chr1	112044361	112044566	WDR77
chr1	112044361	112044566	C1orf162
chr1	112044361	112044566	ADORA3
chr1	112044361	112044566	ADORA3
chr1	112044361	112044566	ADORA3
chr1	112048342	112048457	DRAM2
chr1	112048342	112048457	DENND2D
chr1	112048342	112048457	CHI3L2
chr1	112048342	112048457	DENND2D
chr1	112048342	112048457	DENND2D
chr1	112048342	112048457	DENND2D
chr1	112048342	112048457	OVGP1
chr1	112048342	112048457	ADORA3
chr1	112048342	112048457	RAP1A
chr1	112050052	112051353	DRAM2
chr1	112050052	112051353	DRAM2
chr1	112050052	112051353	DRAM2
chr1	112050052	112051353	DRAM2
chr1	112050052	112051353	DENND2D
chr1	112050052	112051353	DENND2D
chr1	112050052	112051353	CHI3L2
chr1	112050052	112051353	DENND2D
chr1	112050052	112051353	OVGP1
chr1	112050052	112051353	OVGP1
chr1	112050052	112051353	ATP5F1
chr1	112050052	112051353	WDR77
chr1	112050052	112051353	ATP5F1
chr1	112050052	112051353	WDR77
chr1	112050052	112051353	C1orf162
chr1	112050052	112051353	C1orf162
chr1	112050052	112051353	ADORA3
chr1	112050052	112051353	ADORA3
chr1	112050052	112051353	ADORA3
chr1	112050052	112051353	ADORA3
chr1	112050052	112051353	ADORA3
chr1	112055039	112055284	CEPT1
chr1	112058287	112059218	DRAM2
chr1	112058287	112059218	CHI3L2
chr1	112058287	112059218	CHI3L2
chr1	112058287	112059218	CHI3L2
chr1	112058287	112059218	RP11-165H20.1
chr1	112059892	112060074	RP5-1125M8.5
chr1	112059892	112060074	DDX20
chr1	112060833	112061210	DENND2D
chr1	112060833	112061210	C1orf88
chr1	112060833	112061210	C1orf88
chr1	112060833	112061210	ATP5F1
chr1	112060833	112061210	C1orf162
chr1	112060833	112061210	DDX20
chr1	112077648	112078553	CHI3L2
chr1	112077648	112078553	RP11-165H20.4
chr1	112077648	112078553	C1orf183
chr1	112077648	112078553	RP4-773A18.4
chr1	112130531	112130666	CEPT1
chr1	112130531	112130666	CHI3L2
chr1	112130531	112130666	DENND2D
chr1	112130531	112130666	DENND2D
chr1	112130531	112130666	DENND2D
chr1	112130531	112130666	RP5-1125M8.2
chr1	112139531	112140584	DRAM2
chr1	112139531	112140584	CEPT1
chr1	112139531	112140584	CHI3L2
chr1	112139531	112140584	DENND2D
chr1	112139531	112140584	DENND2D
chr1	112139531	112140584	DENND2D
chr1	112139531	112140584	RP5-1125M8.2
chr1	112171528	112171714	DENND2D
chr1	112171528	112171714	C1orf88
chr1	112171528	112171714	C1orf162
chr1	112171528	112171714	C1orf183
chr1	112171528	112171714	DDX20
chr1	112171739	112172104	DENND2D
chr1	112171739	112172104	DENND2D
chr1	112171739	112172104	RP5-1125M8.2
chr1	112171739	112172104	ATP5F1
chr1	112176461	112176766	DENND2D
chr1	112176461	112176766	DENND2D
chr1	112176461	112176766	ATP5F1
chr1	112182647	112182829	CHIA
chr1	112182647	112182829	RP5-1086I18.1
chr1	112182647	112182829	RP11-99M15.1
chr1	112182647	112182829	KCND3
chr1	112188314	112188904	CEPT1
chr1	112238990	112239183	RP5-1125M8.2
chr1	112259088	112259249	CHIA
chr1	112259088	112259249	RP5-1086I18.1
chr1	112259088	112259249	RP11-99M15.1
chr1	112259088	112259249	KCND3
chr1	112288506	112289501	KCND3
chr1	112327024	112327385	CHIA
chr1	112327024	112327385	RP5-1086I18.1
chr1	112327024	112327385	RP11-99M15.1
chr1	112327024	112327385	KCND3
chr1	112354505	112355042	KCND3
chr1	112363606	112363914	RP5-1086I18.1
chr1	112363606	112363914	RP11-99M15.1
chr1	112363606	112363914	KCND3
chr1	112375819	112376482	PGCP1
chr1	112379575	112380078	RP5-1125M8.6
chr1	112379575	112380078	PGCP1
chr1	112379575	112380078	RP4-773A18.2
chr1	112405422	112405597	RP5-1125M8.6
chr1	112405422	112405597	PGCP1
chr1	112405422	112405597	RP4-773A18.2
chr1	112453700	112453986	RP5-1086I18.1
chr1	112453700	112453986	RP11-99M15.1
chr1	112453700	112453986	KCND3
chr1	112462620	112463730	RP4-773A18.2
chr1	112471471	112471560	RP4-773A18.2
chr1	112490599	112491869	RP4-773A18.2
chr1	112490599	112491869	RP4-773A18.2
chr1	112490599	112491869	RP4-773A18.2
chr1	202784130	202784514	PPP1R12B
chr1	202784130	202784514	RP11-569A11.2
chr1	202784130	202784514	SYT2
chr1	202784130	202784514	KDM5B
chr1	202784130	202784514	MYOG
chr1	202784130	202784514	ADORA1
chr1	202784130	202784514	ADORA1
chr1	202784130	202784514	CHI3L1
chr1	202802742	202802911	PPP1R12B
chr1	202802742	202802911	KDM5B
chr1	202802742	202802911	RP11-480I12.4
chr1	202802742	202802911	KLHL12
chr1	202802742	202802911	ADIPOR1
chr1	202802742	202802911	TMEM183A
chr1	202802742	202802911	ADORA1
chr1	202802742	202802911	MYBPH
chr1	202802742	202802911	CHI3L1
chr1	202802742	202802911	CHIT1
chr1	202802742	202802911	RP11-134P9.3
chr1	202802742	202802911	RP11-134P9.1
chr1	202802742	202802911	BTG2
chr1	202802742	202802911	RP11-134P9.1
chr1	202805923	202805976	CYB5R1
chr1	202832291	202832401	PPP1R12B
chr1	202832291	202832401	RP11-569A11.2
chr1	202832291	202832401	SYT2
chr1	202832291	202832401	KDM5B
chr1	202832291	202832401	ADORA1
chr1	202832291	202832401	ADORA1
chr1	202832291	202832401	CHI3L1
chr1	202840337	202840593	CYB5R1
chr1	202840337	202840593	PPFIA4
chr1	202840337	202840593	CHIT1
chr1	202859678	202860032	PPFIA4
chr1	202913579	202913794	RP11-38O14.5
chr1	202920246	202921013	RP11-569A11.2
chr1	202920246	202921013	SYT2
chr1	202920246	202921013	KDM5B
chr1	202920246	202921013	MYOG
chr1	202920246	202921013	ADORA1
chr1	202920246	202921013	ADORA1
chr1	202920246	202921013	CHI3L1
chr1	202921805	202922319	KDM5B
chr1	202921805	202922319	KLHL12
chr1	202921805	202922319	ADIPOR1
chr1	202921805	202922319	RP11-38O14.6
chr1	202921805	202922319	TMEM183A
chr1	202921805	202922319	ADORA1
chr1	202921805	202922319	MYBPH
chr1	202921805	202922319	CHI3L1
chr1	202921805	202922319	RP11-134P9.3
chr1	202921805	202922319	RP11-134P9.3
chr1	202921805	202922319	BTG2
chr1	202921805	202922319	RP11-134P9.1
chr1	202923185	202923430	RP11-480I12.9
chr1	202968033	202968108	RP11-38O14.5
chr1	202977683	202978050	ADIPOR1
chr1	202977683	202978050	RP11-38O14.6
chr1	202989869	202990197	KDM5B
chr1	202989869	202990197	RP11-480I12.4
chr1	202989869	202990197	ADIPOR1
chr1	202989869	202990197	TMEM183A
chr1	202989869	202990197	ADORA1
chr1	202989869	202990197	MYBPH
chr1	202989869	202990197	CHIT1
chr1	202989869	202990197	RP11-134P9.3
chr1	202989869	202990197	RP11-134P9.1
chr1	203005142	203005888	KDM5B
chr1	203005142	203005888	CYB5R1
chr1	203005142	203005888	PPFIA4
chr1	203005142	203005888	ADORA1
chr1	203005142	203005888	CHIT1
chr1	203009274	203009639	KDM5B
chr1	203009274	203009639	ADORA1
chr1	203034411	203034764	CYB5R1
chr1	203034411	203034764	PPFIA4
chr1	203034411	203034764	CHIT1
chr1	203037784	203039036	CYB5R1
chr1	203037784	203039036	PPFIA4
chr1	203037784	203039036	CHIT1
chr1	203041098	203041392	RP11-480I12.4
chr1	203041098	203041392	FMOD
chr1	203041098	203041392	OPTC
chr1	203041402	203042888	RP11-38O14.5
chr1	203041402	203042888	PPFIA4
chr1	203041402	203042888	FMOD
chr1	203041402	203042888	PRELP
chr1	203041402	203042888	OPTC
chr1	203048860	203049233	CYB5R1
chr1	203048860	203049233	PPFIA4
chr1	203048860	203049233	CHIT1
chr1	203050516	203050762	CYB5R1
chr1	203050516	203050762	CYB5R1
chr1	203050516	203050762	PPFIA4
chr1	203050516	203050762	PPFIA4
chr1	203050516	203050762	CHIT1
chr1	203050516	203050762	CHIT1
chr1	203050865	203051868	RP11-569A11.2
chr1	203050865	203051868	SYT2
chr1	203050865	203051868	SYT2
chr1	203050865	203051868	KDM5B
chr1	203050865	203051868	KDM5B
chr1	203050865	203051868	KLHL12
chr1	203050865	203051868	ADIPOR1
chr1	203050865	203051868	CYB5R1
chr1	203050865	203051868	TMEM183A
chr1	203050865	203051868	PPFIA4
chr1	203050865	203051868	MYOG
chr1	203050865	203051868	ADORA1
chr1	203050865	203051868	ADORA1
chr1	203050865	203051868	ADORA1
chr1	203050865	203051868	MYBPH
chr1	203050865	203051868	CHI3L1
chr1	203050865	203051868	CHI3L1
chr1	203050865	203051868	CHIT1
chr1	203050865	203051868	CHIT1
chr1	203050865	203051868	RP11-134P9.3
chr1	203050865	203051868	RP11-134P9.1
chr1	203050865	203051868	BTG2
chr1	203050865	203051868	RP11-134P9.1
chr1	203053197	203054529	RP11-569A11.2
chr1	203053197	203054529	RP11-569A11.2
chr1	203053197	203054529	RP11-569A11.2
chr1	203053197	203054529	SYT2
chr1	203053197	203054529	SYT2
chr1	203053197	203054529	SYT2
chr1	203053197	203054529	SYT2
chr1	203053197	203054529	KDM5B
chr1	203053197	203054529	KDM5B
chr1	203053197	203054529	KDM5B
chr1	203053197	203054529	KDM5B
chr1	203053197	203054529	CYB5R1
chr1	203053197	203054529	PPFIA4
chr1	203053197	203054529	MYOG
chr1	203053197	203054529	MYOG
chr1	203053197	203054529	MYOG
chr1	203053197	203054529	ADORA1
chr1	203053197	203054529	ADORA1
chr1	203053197	203054529	ADORA1
chr1	203053197	203054529	ADORA1
chr1	203053197	203054529	ADORA1
chr1	203053197	203054529	ADORA1
chr1	203053197	203054529	CHI3L1
chr1	203053197	203054529	CHI3L1
chr1	203053197	203054529	CHI3L1
chr1	203053197	203054529	CHIT1
chr1	203068925	203069026	CYB5R1
chr1	203068925	203069026	PPFIA4
chr1	203068925	203069026	CHIT1
chr1	203069309	203069975	KDM5B
chr1	203071040	203071293	RP11-38O14.1
chr1	203072305	203072476	RP11-569A11.2
chr1	203072305	203072476	SYT2
chr1	203072305	203072476	KDM5B
chr1	203072305	203072476	MYOG
chr1	203072305	203072476	ADORA1
chr1	203072305	203072476	ADORA1
chr1	203072305	203072476	CHI3L1
chr1	203072586	203072914	SYT2
chr1	203072586	203072914	CHIT1
chr1	203072586	203072914	FMOD
chr1	203072586	203072914	OPTC
chr1	203086658	203088513	SYT2
chr1	203086658	203088513	SYT2
chr1	203086658	203088513	KDM5B
chr1	203086658	203088513	ADORA1
chr1	203086658	203088513	ADORA1
chr1	203090527	203090645	ADIPOR1
chr1	203090527	203090645	RP11-38O14.5
chr1	203094100	203094246	KDM5B
chr1	203094100	203094246	ADORA1
chr1	203094301	203094583	KDM5B
chr1	203094301	203094583	KDM5B
chr1	203094301	203094583	RP11-480I12.4
chr1	203094301	203094583	ADORA1
chr1	203094301	203094583	CHIT1
chr1	203095175	203095863	KDM5B
chr1	203095175	203095863	ADORA1
chr1	203095175	203095863	MYBPH
chr1	203098837	203099928	CYB5R1
chr1	203098837	203099928	PPFIA4
chr1	203101533	203101917	PPFIA4
chr1	203114607	203114793	KDM5B
chr1	203114607	203114793	ADORA1
chr1	203115940	203116114	RP11-480I12.5
chr1	203115940	203116114	RP11-480I12.6
chr1	203122695	203124094	KDM5B
chr1	203122695	203124094	KDM5B
chr1	203122695	203124094	ADORA1
chr1	203122695	203124094	ADORA1
chr1	203122695	203124094	CHIT1
chr1	203122695	203124094	FMOD
chr1	203122695	203124094	OPTC
chr1	203124533	203124676	FMOD
chr1	203124533	203124676	OPTC
chr1	203135677	203136062	SYT2
chr1	203135677	203136062	KDM5B
chr1	203135677	203136062	CYB5R1
chr1	203135677	203136062	PPFIA4
chr1	203135677	203136062	MYOG
chr1	203135677	203136062	ADORA1
chr1	203135677	203136062	ADORA1
chr1	203135677	203136062	CHI3L1
chr1	203135677	203136062	CHIT1
chr1	203136104	203136341	CYB5R1
chr1	203136104	203136341	PPFIA4
chr1	203136104	203136341	CHIT1
chr1	203141267	203141732	SYT2
chr1	203141267	203141732	KDM5B
chr1	203141267	203141732	ADORA1
chr1	203141267	203141732	ADORA1
chr1	203141267	203141732	CHI3L1
chr1	203141267	203141732	CHI3L1
chr1	203142759	203143092	SYT2
chr1	203142759	203143092	KDM5B
chr1	203142759	203143092	MYOG
chr1	203142759	203143092	ADORA1
chr1	203142759	203143092	ADORA1
chr1	203142759	203143092	CHI3L1
chr1	203142759	203143092	CHIT1
chr1	203148002	203148339	SYT2
chr1	203148002	203148339	KDM5B
chr1	203148002	203148339	ADORA1
chr1	203148002	203148339	ADORA1
chr1	203148002	203148339	CHI3L1
chr1	203148002	203148339	CHI3L1
chr1	203148385	203148594	RP11-480I12.3
chr1	203148385	203148594	RABIF
chr1	203148385	203148594	KLHL12
chr1	203148385	203148594	ADIPOR1
chr1	203148385	203148594	CHI3L1
chr1	203148385	203148594	BTG2
chr1	203148385	203148594	RP11-134P9.1
chr1	203150951	203151172	SYT2
chr1	203150951	203151172	KDM5B
chr1	203150951	203151172	MYOG
chr1	203150951	203151172	ADORA1
chr1	203150951	203151172	ADORA1
chr1	203150951	203151172	CHI3L1
chr1	203159697	203159962	KDM5B
chr1	203159697	203159962	RP11-480I12.4
chr1	203159697	203159962	KLHL12
chr1	203159697	203159962	ADIPOR1
chr1	203159697	203159962	TMEM183A
chr1	203159697	203159962	ADORA1
chr1	203159697	203159962	MYBPH
chr1	203159697	203159962	RP11-134P9.3
chr1	203159697	203159962	RP11-134P9.1
chr1	203159697	203159962	BTG2
chr1	203159697	203159962	RP11-134P9.1
chr1	203165196	203165778	ADORA1
chr1	203175302	203175510	CYB5R1
chr1	203175302	203175510	PPFIA4
chr1	203175302	203175510	CHIT1
chr1	203276867	203276952	CHIT1
chr1	203276867	203276952	FMOD
chr1	203276867	203276952	OPTC
chr1	203329804	203330000	ADORA1
chr1	203337889	203338756	PRELP
chr1	203337889	203338756	ZC3H11A
chr1	203347768	203348471	FMOD
chr1	203370404	203370502	MYOG
chr1	203370404	203370502	ADORA1
chr1	203370404	203370502	ADORA1
chr1	203370404	203370502	CHI3L1
chr1	203370404	203370502	SNRPE
chr1	203375186	203376200	ZC3H11A
chr1	203411899	203412495	PRELP
chr1	203411899	203412495	ZC3H11A
chr1	203411899	203412495	ZC3H11A
chr1	203419254	203419450	PPFIA4
chr1	203419254	203419450	PRELP
chr1	203419254	203419450	ZC3H11A
chr1	203470032	203470277	PRELP
chr1	203470032	203470277	ZC3H11A
chr1	203470032	203470277	ZC3H11A
chr1	203471014	203471247	MYOG
chr1	203471014	203471247	ADORA1
chr1	203471014	203471247	ADORA1
chr1	203471014	203471247	CHI3L1
chr1	203475737	203476351	PPFIA4
chr1	203475737	203476351	CHIT1
chr1	203476456	203476771	FMOD
chr1	203490408	203490709	MYOG
chr1	203490408	203490709	ADORA1
chr1	203490408	203490709	ADORA1
chr1	203490408	203490709	CHI3L1
chr1	203490408	203490709	CBX1P3
chr1	203491237	203491520	MYOG
chr1	203491237	203491520	ADORA1
chr1	203491237	203491520	ADORA1
chr1	203491237	203491520	CHI3L1
chr1	203491237	203491520	CBX1P3
chr1	203497234	203497564	MYOG
chr1	203497234	203497564	ADORA1
chr1	203497234	203497564	ADORA1
chr1	203497234	203497564	CHI3L1
chr1	203497234	203497564	SNRPE
chr1	203497234	203497564	CBX1P3
chr1	203500396	203500471	PRELP
chr1	203500396	203500471	ZC3H11A
chr1	203524186	203524547	PRELP
chr1	203524186	203524547	RP11-90O23.1
chr1	203524186	203524547	ZC3H11A
chr1	203524186	203524547	ZC3H11A
chr1	203524759	203528078	PPFIA4
chr1	203524759	203528078	PPFIA4
chr1	203524759	203528078	PRELP
chr1	203524759	203528078	PRELP
chr1	203524759	203528078	PRELP
chr1	203524759	203528078	PRELP
chr1	203524759	203528078	RP11-90O23.1
chr1	203524759	203528078	RP11-90O23.1
chr1	203524759	203528078	ZC3H11A
chr1	203524759	203528078	ZC3H11A
chr1	203524759	203528078	ZC3H11A
chr1	203524759	203528078	ZC3H11A
chr1	203524759	203528078	ZC3H11A
chr1	203524759	203528078	ZC3H11A
chr1	203524759	203528078	ZC3H11A
chr1	203524759	203528078	ZC3H11A
chr1	203524759	203528078	ZC3H11A
chr1	203532274	203532959	PRELP
chr1	203532274	203532959	RP11-90O23.1
chr1	203532274	203532959	ZC3H11A
chr1	203532274	203532959	ZC3H11A
chr1	203534995	203535142	FMOD
chr1	203534995	203535142	OPTC
chr1	203535688	203535890	MYOG
chr1	203535688	203535890	ADORA1
chr1	203535688	203535890	ADORA1
chr1	203535688	203535890	CHI3L1
chr1	203535688	203535890	SNRPE
chr1	203535688	203535890	CBX1P3
chr1	203536756	203537049	PRELP
chr1	203536756	203537049	ZC3H11A
chr1	203536756	203537049	ZC3H11A
chr1	203551033	203551100	PRELP
chr1	203551033	203551100	ZC3H11A
chr1	203551033	203551100	ZC3H11A
chr1	203551198	203551455	PRELP
chr1	203551198	203551455	ZC3H11A
chr1	203551198	203551455	ZC3H11A
chr1	203553783	203554061	CHIT1
chr1	203553783	203554061	FMOD
chr1	203553783	203554061	OPTC
chr1	203567792	203568394	ADORA1
chr1	203567792	203568394	CHI3L1
chr1	203567792	203568394	SNRPE
chr1	203567792	203568394	CBX1P3
chr1	203570148	203570856	ADORA1
chr1	203570148	203570856	ADORA1
chr1	203570148	203570856	CHI3L1
chr1	203570148	203570856	CHI3L1
chr1	203570148	203570856	SNRPE
chr1	203570148	203570856	CBX1P3
chr1	203570148	203570856	CBX1P3
chr1	203587736	203587954	ADORA1
chr1	203607573	203608405	RP11-134P9.3
chr1	203607573	203608405	RP11-61E2.1
chr1	203619050	203619981	RP11-69P2.1
chr1	203619050	203619981	RP11-69P2.1
chr1	203619050	203619981	ATP2B4
chr1	203619050	203619981	LAX1
chr1	203619050	203619981	LAX1
chr1	203619050	203619981	SOX13
chr1	203630461	203630556	SNRPE
chr1	203641118	203641164	RP11-69P2.1
chr1	203641118	203641164	ATP2B4
chr1	203641118	203641164	LAX1
chr1	203641118	203641164	SOX13
chr1	203641118	203641164	ETNK2
chr1	203641118	203641164	REN
chr1	203642556	203643788	RP11-69P2.1
chr1	203642556	203643788	ATP2B4
chr1	203642556	203643788	LAX1
chr1	203642556	203643788	SOX13
chr1	203642556	203643788	ETNK2
chr1	203642556	203643788	REN
chr1	203645740	203645934	CHIT1
chr1	203645740	203645934	RP11-69P2.1
chr1	203645740	203645934	LAX1
chr1	203645740	203645934	SOX13
chr1	203645740	203645934	ETNK2
chr1	203645740	203645934	REN
chr1	203654929	203655720	ATP2B4
chr1	203659099	203659167	SNRPE
chr1	203659099	203659167	CBX1P3
chr1	203659959	203660316	PRELP
chr1	203659959	203660316	ZC3H11A
chr1	203743442	203743589	ETNK2
chr1	203743442	203743589	RP11-74C13.3
chr1	203760738	203761060	ZC3H11A
chr1	203766010	203766117	RP11-134P9.1
chr1	203776368	203776692	RP11-435P24.2
chr1	214297974	214298817	SMYD2
chr1	214297974	214298817	CENPF
chr1	214300059	214300161	RP11-323I1.1
chr1	214300059	214300161	RP11-478J18.2
chr1	214300059	214300161	PROX1
chr1	214300059	214300161	SMYD2
chr1	214434467	214435511	RP11-478J18.3
chr1	214434467	214435511	RP11-478J18.3
chr1	214434467	214435511	SMYD2
chr1	214437542	214437768	RP11-365D23.1
chr1	214495234	214495637	RP11-365D23.1
chr1	214498399	214498981	CENPF
chr1	214551157	214552979	RP11-365D23.4
chr1	214576119	214576438	SMYD2
chr1	214576119	214576438	SMYD2
chr1	214586749	214586933	RP11-365D23.4
chr1	214592872	214593272	RP11-365D23.4
chr1	214614002	214614357	RP11-365D23.4
chr1	214649134	214649385	SMYD2
chr1	214649426	214651216	SMYD2
chr1	214649426	214651216	RP11-365D23.4
chr1	214658542	214658647	RP11-365D23.1
chr1	214658657	214658884	RP11-365D23.1
chr1	214665793	214665899	RP11-365D23.1
chr1	214686763	214687050	RP11-365D23.4
chr1	214687308	214688512	RP11-365D23.4
chr1	214722331	214722795	PTPN14
chr1	214743529	214744275	SMYD2
chr1	214835990	214836186	KCNK2
chr1	214835990	214836186	KCNK2
chr1	214930774	214931204	KCNK2
chr1	214930774	214931204	KCNK2
chr1	214965005	214966509	PTPN14
chr1	214988768	214988950	SMYD2
chr1	215023925	215024358	CENPF
chr1	215140884	215141858	KCNK2
chr1	215168011	215168320	KRT18P12
chr1	215180808	215181533	KCNK2
chr1	215180808	215181533	KCNK2
chr1	215180808	215181533	KCNK2
chr1	215180808	215181533	KCNK2
chr1	215325688	215325916	KCNK2
chr1	215325688	215325916	KCNK2
chr1	230877015	230877570	RP11-99J16__A.2
chr1	230880896	230881394	RP11-99J16__A.2
chr1	230880896	230881394	C1orf198
chr1	230880896	230881394	TTC13
chr1	230883380	230883767	PGBD5
chr1	230883380	230883767	C1orf198
chr1	230883380	230883767	TTC13
chr1	230883380	230883767	ARV1
chr1	230883380	230883767	TTC13
chr1	230888361	230888562	CAPN9
chr1	230894857	230894908	RP5-858B6.3
chr1	230894915	230895180	RP5-858B6.3
chr1	230903035	230903484	RP5-1097F14.1
chr1	230903035	230903484	RP5-1097F14.3
chr1	230906724	230906849	RP5-1097F14.1
chr1	230906724	230906849	RP5-1097F14.3
chr1	230928078	230928364	CAPN9
chr1	230943985	230944416	RP5-858B6.1
chr1	230943985	230944416	RP5-858B6.3
chr1	230957420	230958306	FAM89A
chr1	230959087	230960020	RP5-858B6.3
chr1	230959087	230960020	FAM89A
chr1	230962344	230962624	PGBD5
chr1	230962344	230962624	PGBD5
chr1	230962344	230962624	TTC13
chr1	230994560	230995392	AGT
chr1	230994560	230995392	RP5-858B6.1
chr1	230994560	230995392	RP5-858B6.3
chr1	231001455	231003260	RP5-858B6.1
chr1	231001455	231003260	RP5-858B6.3
chr1	231018555	231018710	RP5-1097F14.1
chr1	231018555	231018710	RP5-1097F14.3
chr1	231027089	231028371	RP5-858B6.3
chr1	231027089	231028371	RP5-1097F14.1
chr1	231027089	231028371	RP5-1097F14.3
chr1	231032557	231033416	RP5-858B6.3
chr1	231035584	231036152	C1orf198
chr1	231049222	231049757	RP5-858B6.1
chr1	231073166	231073602	C1orf198
chr1	231073166	231073602	TTC13
chr1	231075392	231075915	TTC13
chr1	231108578	231109098	CAPN9
chr1	231108578	231109098	C1orf124
chr1	231112951	231113192	C1orf124
chr1	231161725	231162276	RP11-99J16__A.2
chr1	231211534	231212034	FAM89A
chr1	231211534	231212034	EGLN1
chr1	231211534	231212034	TSNAX
chr1	231260724	231261034	RP11-99J16__A.2
chr1	231261706	231262114	RP11-17H4.2
chr1	231299612	231299789	CAPN9
chr1	231299612	231299789	RP11-17H4.2
chr1	231312326	231312591	TRIM67
chr1	231312326	231312591	C1orf124
chr1	231313153	231313245	RP5-1097F14.1
chr1	231313153	231313245	RP5-1097F14.3
chr1	231319511	231319753	RP5-1097F14.1
chr1	231319511	231319753	RP5-1097F14.3
chr1	231336057	231337389	TRIM67
chr1	231336057	231337389	C1orf124
chr1	231346963	231347596	CAPN9
chr1	231346963	231347596	C1orf131
chr1	231346963	231347596	C1orf124
chr1	231346963	231347596	RP11-17H4.2
chr1	231350809	231350990	C1orf131
chr1	231350809	231350990	C1orf124
chr1	231350809	231350990	EXOC8
chr1	231350809	231350990	TSNAX
chr1	231350809	231350990	RP11-17H4.2
chr1	231353900	231354514	ARV1
chr1	231408692	231408998	FAM89A
chr1	231408692	231408998	EGLN1
chr1	231408692	231408998	SNRPD2P2
chr1	231408692	231408998	TSNAX
chr1	231408692	231408998	DISC1
chr1	231413913	231414241	DISC1
chr1	231511977	231512178	FAM89A
chr1	231511977	231512178	EGLN1
chr1	231511977	231512178	SNRPD2P2
chr1	231511977	231512178	TSNAX
chr1	231511977	231512178	DISC1
chr1	231524996	231525262	C1orf131
chr1	231524996	231525262	C1orf124
chr1	231636404	231636701	RP4-730B13.3
chr1	231680795	231681163	EGLN1
chr1	231680795	231681163	SNRPD2P2
chr1	231680795	231681163	TSNAX
chr1	231680795	231681163	DISC1
chr1	231685889	231686460	TRIM67
chr1	231685889	231686460	C1orf124
chr1	231693762	231694013	EGLN1
chr1	231693762	231694013	TSNAX
chr1	231746212	231746506	C1orf131
chr1	231746212	231746506	C1orf124
chr1	231746212	231746506	EXOC8
chr1	231746212	231746506	C1orf124
chr1	231746212	231746506	TSNAX
chr1	231746212	231746506	DISC1
chr1	231750509	231750762	C1orf124
chr1	231750509	231750762	RP11-17H4.2
chr1	231754687	231754847	SNRPD2P2
chr1	231754687	231754847	TSNAX
chr1	231754687	231754847	DISC1
chr1	231755005	231755303	EGLN1
chr1	231755005	231755303	SNRPD2P2
chr1	231755005	231755303	TSNAX
chr1	231755005	231755303	DISC1
chr1	231774504	231775005	DISC1
chr1	231789286	231789681	RP4-730B13.3
chr1	231810375	231810667	RP11-295G20.2
chr1	231810375	231810667	TSNAX
chr1	231810902	231811594	RP11-17H4.2
chr1	231820717	231820771	DISC1
chr1	231859826	231860055	C1orf131
chr1	231859826	231860055	C1orf124
chr1	231859826	231860055	EXOC8
chr1	231859826	231860055	C1orf124
chr1	231859826	231860055	DISC1
chr1	231892482	231893388	EGLN1
chr10	120937776	120938588	FAM45A
chr10	120950862	120951057	EIF3A
chr10	120950862	120951057	RGS10
chr10	120958532	120959296	TIAL1
chr10	120979480	120979780	TIAL1
chr10	121010834	121011183	FAM45A
chr10	121030282	121031462	TIAL1
chr10	121040941	121041571	RP11-179H18.7
chr10	121043400	121043644	RGS10
chr10	121043400	121043644	RGS10
chr10	121064355	121064690	FAM45A
chr10	121068960	121069245	FAM45A
chr10	121068960	121069245	RP11-179H18.5
chr10	121068960	121069245	INPP5F
chr10	121078041	121078223	RP11-179H18.7
chr10	121078549	121078765	RGS10
chr10	121080438	121080925	RP11-79M19.2
chr10	121096717	121096809	RP11-79M19.2
chr10	121101660	121101689	TIAL1
chr10	121101660	121101689	BAG3
chr10	121101704	121101988	TIAL1
chr10	121101704	121101988	BAG3
chr10	121108326	121109231	PRDX3
chr10	121111517	121112110	RGS10
chr10	121133160	121133636	EIF3A
chr10	121133160	121133636	RGS10
chr10	121133160	121133636	TIAL1
chr10	121133160	121133636	RP11-179H18.7
chr10	121134942	121135719	TIAL1
chr10	121138658	121138951	RGS10
chr10	121160346	121160473	EIF3A
chr10	121160346	121160473	EIF3A
chr10	121160346	121160473	INPP5F
chr10	121160346	121160473	SEC23IP
chr10	121164821	121164867	RP11-79M19.2
chr10	121164821	121164867	TIAL1
chr10	121168395	121168773	RP11-79M19.2
chr10	121168395	121168773	TIAL1
chr10	121169455	121169749	RP11-79M19.2
chr10	121171674	121173859	BAG3
chr10	121176355	121177043	TIAL1
chr10	121176355	121177043	TIAL1
chr10	121176355	121177043	SEC23IP
chr10	121180460	121181951	TIAL1
chr10	121203538	121203785	GRK5
chr10	121203538	121203785	RGS10
chr10	121238241	121238465	RGS10
chr10	121238692	121238821	RGS10
chr10	121238886	121239559	SFXN4
chr10	121238886	121239559	INPP5F
chr10	121238886	121239559	INPP5F
chr10	121248987	121249719	RGS10
chr10	121248987	121249719	RGS10
chr10	121253796	121254280	TIAL1
chr10	121265183	121265316	TIAL1
chr10	121265815	121266004	EIF3A
chr10	121265815	121266004	SFXN4
chr10	121265815	121266004	PRDX3
chr10	121265815	121266004	MCMBP
chr10	121276699	121277048	RGS10
chr10	121286163	121286438	RP11-179H18.7
chr10	121303512	121304076	RGS10
chr10	121351858	121352051	RGS10
chr10	121351858	121352051	TIAL1
chr10	121351858	121352051	SEC23IP
chr10	121376335	121376784	TIAL1
chr10	121396173	121396370	RP11-179H18.7
chr10	121396173	121396370	SEC23IP
chr10	121396173	121396370	RP11-781P14.3
chr10	121428393	121428574	RP11-179H18.7
chr10	121428393	121428574	RP11-781P14.3
chr10	121439528	121440570	RP11-79M19.2
chr10	121445937	121446657	RP11-79M19.2
chr10	121445937	121446657	TIAL1
chr10	121445937	121446657	SEC23IP
chr10	121487399	121487548	MCMBP
chr10	121495095	121495207	INPP5F
chr10	121495095	121495207	INPP5F
chr10	121496784	121497104	RGS10
chr10	121496784	121497104	RP11-179H18.7
chr10	121496784	121497104	SEC23IP
chr10	121496784	121497104	RP11-781P14.3
chr10	121496784	121497104	RP11-254K3.1
chr10	121497194	121497824	RP11-79M19.2
chr10	121542246	121543109	TIAL1
chr10	121577504	121577889	INPP5F
chr10	121577504	121577889	INPP5F
chr10	121577504	121577889	INPP5F
chr10	121577504	121577889	INPP5F
chr10	121630954	121631803	RGS10
chr10	121630954	121631803	INPP5F
chr10	121630954	121631803	SEC23IP
chr10	121700093	121700355	SEC23IP
chr10	121749581	121749890	RGS10
chr10	121749581	121749890	RP11-254K3.1
chr10	121749581	121749890	RP11-572P18.2
chr10	121770489	121771350	INPP5F
chr10	121770489	121771350	INPP5F
chr10	121799061	121799175	SEC23IP
chr10	121828679	121828958	RP11-254K3.1
chr10	121828679	121828958	RP11-572P18.2
chr10	121829422	121829718	RP11-254K3.1
chr10	121829422	121829718	RP11-572P18.2
chr10	121845094	121845246	RP11-179H18.7
chr10	121845094	121845246	SEC23IP
chr10	121845094	121845246	RP11-781P14.3
chr10	121845094	121845246	RP11-572P18.1
chr10	121845094	121845246	PPAPDC1A
chr10	121846868	121847090	INPP5F
chr10	121846868	121847090	INPP5F
chr10	121857236	121857360	SEC23IP
chr10	121857236	121857360	PPAPDC1A
chr10	121857361	121857569	SEC23IP
chr10	121857361	121857569	PPAPDC1A
chr10	121862154	121862305	RP11-254K3.1
chr10	121862154	121862305	RP11-572P18.2
chr10	121864890	121865061	RP11-254K3.1
chr10	121864890	121865061	RP11-572P18.2
chr10	121920574	121920935	INPP5F
chr10	123250411	123251054	FGFR2
chr10	123255487	123255571	FGFR2
chr10	123260218	123260679	FGFR2
chr10	123260218	123260679	FGFR2
chr10	123263978	123264804	FGFR2
chr10	123270055	123270209	FGFR2
chr10	123277140	123277984	TACC2
chr10	123283331	123284246	FGFR2
chr10	123283331	123284246	FGFR2
chr10	123283331	123284246	RPS15AP5
chr10	123313101	123313770	RP11-159H3.2
chr10	123313101	123313770	TACC2
chr10	123338711	123338976	FGFR2
chr10	123339015	123339305	FGFR2
chr10	123339337	123339667	FGFR2
chr10	123340404	123340678	FGFR2
chr10	123340404	123340678	FGFR2
chr10	123340404	123340678	FGFR2
chr10	123340404	123340678	NSMCE4A
chr10	123340404	123340678	NSMCE4A
chr10	123360864	123361139	FGFR2
chr10	123360864	123361139	NSMCE4A
chr10	123406688	123408046	FGFR2
chr10	123406688	123408046	NSMCE4A
chr10	123413764	123414007	NSMCE4A
chr10	123421197	123421410	NSMCE4A
chr10	123421197	123421410	NSMCE4A
chr10	123428009	123428581	TACC2
chr10	123446326	123446774	FGFR2
chr10	123446326	123446774	ATE1
chr10	123446326	123446774	TACC2
chr10	123447609	123447750	ATE1
chr10	123447863	123448083	ATE1
chr10	123469340	123470256	TACC2
chr10	123470668	123470969	TACC2
chr10	123470668	123470969	TACC2
chr10	123492604	123492837	FGFR2
chr10	123492604	123492837	NSMCE4A
chr10	123500836	123501083	RP11-78A18.2
chr10	123531248	123532368	RPS15AP5
chr10	123531248	123532368	RPS15AP5
chr10	123531248	123532368	RPS15AP5
chr10	123531248	123532368	TACC2
chr10	123531248	123532368	TACC2
chr10	123531248	123532368	TACC2
chr10	123531248	123532368	TACC2
chr10	123531248	123532368	TACC2
chr10	123531248	123532368	TACC2
chr10	123563186	123563737	TACC2
chr10	123563186	123563737	TACC2
chr10	123640464	123640942	RPS15AP5
chr10	123640464	123640942	TACC2
chr10	123640464	123640942	TACC2
chr10	123641993	123642268	FGFR2
chr10	123641993	123642268	NSMCE4A
chr10	123646452	123647099	ATE1
chr10	123646452	123647099	RP11-500G22.2
chr10	123659792	123660484	ATE1
chr10	123659792	123660484	TACC2
chr10	123711683	123712152	RPS15AP5
chr10	123711683	123712152	TACC2
chr10	123711683	123712152	TACC2
chr10	123711683	123712152	PLEKHA1
chr10	123716098	123716531	RP11-78A18.2
chr10	123743604	123744184	ATE1
chr10	123754244	123754383	FGFR2
chr10	123754244	123754383	ATE1
chr10	123754244	123754383	TACC2
chr10	123758262	123758466	RPS15AP5
chr10	123758262	123758466	TACC2
chr10	123758262	123758466	TACC2
chr10	123776832	123777050	FGFR2
chr10	123776832	123777050	FGFR2
chr10	123776832	123777050	NSMCE4A
chr10	123776832	123777050	NSMCE4A
chr10	123776832	123777050	TACC2
chr10	123776832	123777050	PLEKHA1
chr10	123776832	123777050	PLEKHA1
chr10	123778725	123778998	FGFR2
chr10	123778725	123778998	FGFR2
chr10	123778725	123778998	TACC2
chr10	123778725	123778998	TACC2
chr10	123778725	123778998	PLEKHA1
chr10	123778725	123778998	PLEKHA1
chr10	123804170	123804913	RPS15AP5
chr10	123804170	123804913	TACC2
chr10	123806991	123807178	RPS15AP5
chr10	123806991	123807178	TACC2
chr10	123806991	123807178	TACC2
chr10	123814172	123814295	RP11-78A18.2
chr10	123829234	123829741	TACC2
chr10	123843999	123844657	FGFR2
chr10	123843999	123844657	FGFR2
chr10	123843999	123844657	FGFR2
chr10	123843999	123844657	PLEKHA1
chr10	123846575	123846780	ATE1
chr10	123852805	123853254	ATE1
chr10	123898889	123899378	TACC2
chr10	123898889	123899378	TACC2
chr10	123898889	123899378	TACC2
chr10	123908062	123910360	PLEKHA1
chr10	123911945	123912433	RPS15AP5
chr10	123911945	123912433	TACC2
chr10	123911945	123912433	PLEKHA1
chr10	123911945	123912433	HTRA1
chr10	123931998	123932267	RPS15AP5
chr10	123931998	123932267	TACC2
chr10	123931998	123932267	TACC2
chr10	123932369	123932895	ATE1
chr10	123941306	123942245	NSMCE4A
chr10	123942663	123943287	RP11-78A18.2
chr10	123964775	123965193	RP11-78A18.2
chr10	123971758	123972071	TACC2
chr10	123971758	123972071	TACC2
chr10	123973134	123973537	TACC2
chr10	123973134	123973537	TACC2
chr10	123973134	123973537	ARMS2
chr10	123988337	123990238	TACC2
chr10	123988337	123990238	TACC2
chr10	123996706	123997135	TACC2
chr10	123996706	123997135	TACC2
chr10	123996706	123997135	TACC2
chr10	123999212	124000088	TACC2
chr10	123999212	124000088	TACC2
chr10	123999212	124000088	PLEKHA1
chr10	124003214	124003542	TACC2
chr10	124003214	124003542	TACC2
chr10	124037730	124037864	TACC2
chr10	124037730	124037864	TACC2
chr10	124037730	124037864	BTBD16
chr10	124037730	124037864	ARMS2
chr10	124066940	124068358	HTRA1
chr10	124070423	124070718	DMBT1
chr10	124070423	124070718	DMBT1
chr10	124070423	124070718	C10orf120
chr10	124070423	124070718	C10orf120
chr10	124102091	124102609	NSMCE4A
chr10	124102091	124102609	C10orf120
chr10	124102091	124102609	RP11-107C16.2
chr10	124127840	124128693	DMBT1
chr10	124127840	124128693	DMBT1
chr10	124127840	124128693	C10orf120
chr10	124127840	124128693	C10orf120
chr10	124164015	124164078	C10orf120
chr10	124164015	124164078	RP11-564D11.3
chr10	124194712	124195137	C10orf120
chr10	124194712	124195137	RP11-564D11.3
chr10	124205048	124205287	BTBD16
chr10	124205509	124205708	TACC2
chr10	124205509	124205708	TACC2
chr10	124210258	124210520	TACC2
chr10	124210258	124210520	TACC2
chr10	124221853	124222971	TACC2
chr10	124221853	124222971	PLEKHA1
chr10	124221853	124222971	HTRA1
chr10	124223518	124223868	TACC2
chr10	124223518	124223868	TACC2
chr10	124234736	124235074	TACC2
chr10	124234736	124235074	PLEKHA1
chr10	124234736	124235074	HTRA1
chr10	124254373	124255534	TACC2
chr10	124254373	124255534	TACC2
chr10	124254373	124255534	PLEKHA1
chr10	124254373	124255534	HTRA1
chr10	124254373	124255534	HTRA1
chr10	124254373	124255534	HTRA1
chr10	124275246	124275801	RP11-107C16.2
chr10	124275246	124275801	CUZD1
chr10	124276366	124276604	RP11-107C16.2
chr10	124276366	124276604	CUZD1
chr10	124276366	124276604	PSTK
chr10	124280335	124281066	HTRA1
chr10	124286075	124286155	PSTK
chr10	124286075	124286155	ACADSB
chr10	124286075	124286155	IKZF5
chr10	124286532	124286811	RP11-107C16.2
chr10	124286532	124286811	CUZD1
chr10	124289856	124290015	DMBT1
chr10	124289856	124290015	C10orf120
chr10	124289856	124290015	RP11-564D11.3
chr10	124294269	124294573	DMBT1
chr10	124294269	124294573	C10orf120
chr10	124294269	124294573	RP11-564D11.3
chr10	124316895	124317367	TACC2
chr10	124316895	124317367	TACC2
chr10	124316895	124317367	PLEKHA1
chr10	124316895	124317367	RP11-107C16.2
chr10	124317935	124318108	RP11-107C16.2
chr10	124317935	124318108	RP11-107C16.2
chr10	124317935	124318108	CUZD1
chr10	124317935	124318108	CUZD1
chr10	124322469	124322607	RP11-107C16.2
chr10	124322469	124322607	CUZD1
chr10	124378391	124378775	TACC2
chr10	124378391	124378775	TACC2
chr10	124390664	124391193	TACC2
chr10	124406428	124406536	TACC2
chr10	124406428	124406536	TACC2
chr10	124413771	124413988	ACADSB
chr10	124461880	124462279	CUZD1
chr10	124463265	124464326	TACC2
chr10	124463265	124464326	ARMS2
chr10	124463265	124464326	C10orf120
chr10	124467130	124467459	RP11-107C16.2
chr10	124467130	124467459	BUB3
chr10	124469932	124470492	ACADSB
chr10	124469932	124470492	RP11-162A23.5
chr10	124472536	124473577	ARMS2
chr10	124472536	124473577	PSTK
chr10	124473739	124473959	ACADSB
chr10	124473739	124473959	RP11-162A23.5
chr10	124494186	124494518	ARMS2
chr11	107522453	107522708	ELMOD1
chr11	107522453	107522708	SLN
chr11	107553264	107553510	SLC35F2
chr11	107567853	107568269	ELMOD1
chr11	107567853	107568269	SLN
chr11	107575168	107575311	ELMOD1
chr11	107575168	107575311	SLN
chr11	107575168	107575311	CTD-2651C21.3
chr11	107578804	107579189	AP000889.1
chr11	107607339	107607545	ELMOD1
chr11	107675795	107675868	ATM
chr11	107679331	107679809	SLN
chr11	107683015	107683221	ATM
chr11	107787317	107787738	AP000889.1
chr11	107787755	107787878	AP000889.1
chr11	107840007	107840220	ATM
chr11	107870535	107871012	ATM
chr11	107904806	107905029	NPAT
chr11	107908284	107908721	ATM
chr11	107963919	107964612	SLC35F2
chr11	107989558	107989838	ATM
chr11	108002695	108003234	SLN
chr11	108019389	108019561	EXPH5
chr11	108031773	108032000	SLC35F2
chr11	108070387	108071070	SLN
chr11	108095816	108096028	C11orf65
chr11	108209666	108209887	ATM
chr11	108337421	108338646	C11orf65
chr11	108338918	108339505	ACAT1
chr11	108338918	108339505	ATM
chr11	108338918	108339505	KDELC2
chr11	108371009	108371628	ATM
chr11	108371009	108371628	EXPH5
chr11	108371009	108371628	DDX10
chr11	108420545	108420754	KDELC2
chr11	108420545	108420754	EXPH5
chr11	108431907	108432966	RP11-25I9.2
chr11	108441817	108441923	ATM
chr11	108502838	108503139	ATM
chr11	108505621	108506289	ATM
chr11	129443587	129444114	NFRKB
chr11	129443587	129444114	RP11-567M21.2
chr11	129456967	129457207	RP11-507F16.1
chr11	129456967	129457207	PRDM10
chr11	129459091	129459661	RP11-1133J7.1
chr11	129459091	129459661	BARX2
chr11	129459091	129459661	PRDM10
chr11	129475661	129476074	BARX2
chr11	129475661	129476074	RP11-237N19.1
chr11	129482067	129482129	RPL34P21
chr11	129503557	129503768	BARX2
chr11	129503557	129503768	RP11-237N19.1
chr11	129503557	129503768	APLP2
chr11	129566651	129566854	ARHGAP32
chr11	129566651	129566854	BARX2
chr11	129566651	129566854	TMEM45B
chr11	129566651	129566854	NFRKB
chr11	129566651	129566854	NFRKB
chr11	129566651	129566854	RP11-567M21.2
chr11	129566651	129566854	APLP2
chr11	129566651	129566854	ST14
chr11	129566651	129566854	ST14
chr11	129569504	129570277	BARX2
chr11	129569504	129570277	RP11-237N19.1
chr11	129569504	129570277	APLP2
chr11	129603059	129603544	RP11-507F16.1
chr11	129603059	129603544	PRDM10
chr11	129612691	129613963	ARHGAP32
chr11	129612691	129613963	BARX2
chr11	129612691	129613963	TMEM45B
chr11	129612691	129613963	NFRKB
chr11	129612691	129613963	NFRKB
chr11	129612691	129613963	PRDM10
chr11	129612691	129613963	RP11-567M21.2
chr11	129612691	129613963	APLP2
chr11	129612691	129613963	ST14
chr11	129612691	129613963	ST14
chr11	129620426	129621191	ARHGAP32
chr11	129620426	129621191	RP11-1133J7.1
chr11	129620426	129621191	BARX2
chr11	129620426	129621191	TMEM45B
chr11	129620426	129621191	NFRKB
chr11	129620426	129621191	NFRKB
chr11	129620426	129621191	RP11-567M21.2
chr11	129620426	129621191	APLP2
chr11	129620426	129621191	APLP2
chr11	129620426	129621191	ST14
chr11	129620426	129621191	ST14
chr11	129687759	129687882	TMEM45B
chr11	129687759	129687882	ST14
chr11	129687759	129687882	ZBTB44
chr11	129687986	129689141	RP11-507F16.1
chr11	129687986	129689141	TMEM45B
chr11	129687986	129689141	PRDM10
chr11	129687986	129689141	ST14
chr11	129687986	129689141	ZBTB44
chr11	129687986	129689141	ZBTB44
chr11	129736280	129736482	RP11-567M21.3
chr11	129788366	129788770	TMEM45B
chr11	129788366	129788770	NFRKB
chr11	129788366	129788770	NFRKB
chr11	129788366	129788770	RP11-567M21.2
chr11	129788366	129788770	APLP2
chr11	129788366	129788770	ST14
chr11	129788366	129788770	ST14
chr11	129788366	129788770	ZBTB44
chr11	129800038	129800648	TMEM45B
chr11	129800038	129800648	ST14
chr11	129800038	129800648	ZBTB44
chr11	129805779	129806089	BARX2
chr11	129805779	129806089	PRDM10
chr11	129822516	129822684	RP11-567M21.3
chr11	129839196	129839386	RPL34P21
chr11	129848161	129848440	RP11-567M21.3
chr11	129854459	129854678	TMEM45B
chr11	129854459	129854678	ZBTB44
chr11	129859456	129859643	RPL34P21
chr11	129866573	129867000	RP11-507F16.1
chr11	129866573	129867000	RP11-507F16.1
chr11	129866573	129867000	PRDM10
chr11	129866573	129867000	PRDM10
chr11	129866573	129867000	ZBTB44
chr11	129866573	129867000	ZBTB44
chr11	129869179	129869476	TMEM45B
chr11	129869179	129869476	NFRKB
chr11	129869179	129869476	NFRKB
chr11	129869179	129869476	RP11-567M21.2
chr11	129869179	129869476	APLP2
chr11	129869179	129869476	ST14
chr11	129869179	129869476	ST14
chr11	129869179	129869476	ZBTB44
chr11	129870493	129870686	NFRKB
chr11	129870493	129870686	APLP2
chr11	129870493	129870686	APLP2
chr11	129870493	129870686	ST14
chr11	129870493	129870686	ZBTB44
chr11	129894299	129894510	APLP2
chr11	129901890	129902020	RP11-237N19.1
chr11	129901890	129902020	APLP2
chr11	129913570	129913760	TMEM45B
chr11	129913570	129913760	ST14
chr11	129913570	129913760	ZBTB44
chr11	129920217	129920564	APLP2
chr11	129920762	129921310	TMEM45B
chr11	129920762	129921310	ST14
chr11	129920762	129921310	ZBTB44
chr11	129925461	129926017	RP11-679I18.4
chr11	129925461	129926017	APLP2
chr11	129925461	129926017	ADAMTS8
chr11	129937929	129938129	ZBTB44
chr11	129937929	129938129	RP11-121M22.1
chr11	129938888	129941999	NFRKB
chr11	129938888	129941999	NFRKB
chr11	129938888	129941999	APLP2
chr11	129938888	129941999	APLP2
chr11	129938888	129941999	ZBTB44
chr11	129942142	129942257	TMEM45B
chr11	129942142	129942257	ST14
chr11	129942142	129942257	ZBTB44
chr11	129951550	129951634	TMEM45B
chr11	129951550	129951634	ST14
chr11	129951550	129951634	ZBTB44
chr11	129972716	129974113	RP11-507F16.1
chr11	129972716	129974113	PRDM10
chr11	129972716	129974113	ZBTB44
chr11	129975188	129975435	TMEM45B
chr11	129975188	129975435	ST14
chr11	129975188	129975435	ZBTB44
chr11	129993794	129994909	TMEM45B
chr11	129993794	129994909	NFRKB
chr11	129993794	129994909	RP11-567M21.2
chr11	129993794	129994909	APLP2
chr11	129993794	129994909	ST14
chr11	129993794	129994909	ST14
chr11	129993794	129994909	ZBTB44
chr11	130026420	130027159	TMEM45B
chr11	130026420	130027159	APLP2
chr11	130026420	130027159	ST14
chr11	130029262	130030398	TMEM45B
chr11	130029262	130030398	TMEM45B
chr11	130029262	130030398	NFRKB
chr11	130029262	130030398	NFRKB
chr11	130029262	130030398	NFRKB
chr11	130029262	130030398	NFRKB
chr11	130029262	130030398	RP11-567M21.2
chr11	130029262	130030398	RP11-567M21.2
chr11	130029262	130030398	APLP2
chr11	130029262	130030398	APLP2
chr11	130029262	130030398	ST14
chr11	130029262	130030398	ST14
chr11	130029262	130030398	ST14
chr11	130029262	130030398	ST14
chr11	130029262	130030398	ZBTB44
chr11	130029262	130030398	ZBTB44
chr11	130030568	130030832	TMEM45B
chr11	130030568	130030832	RP11-567M21.2
chr11	130030568	130030832	APLP2
chr11	130030568	130030832	ST14
chr11	130030568	130030832	ZBTB44
chr11	130031008	130031322	TMEM45B
chr11	130031008	130031322	ST14
chr11	130031008	130031322	ZBTB44
chr11	130036093	130036828	ADAMTS8
chr11	130050244	130050956	TMEM45B
chr11	130050244	130050956	RP11-567M21.3
chr11	130050244	130050956	ST14
chr11	130050244	130050956	ZBTB44
chr11	130058232	130058697	TMEM45B
chr11	130058232	130058697	NFRKB
chr11	130058232	130058697	NFRKB
chr11	130058232	130058697	RP11-567M21.2
chr11	130058232	130058697	APLP2
chr11	130058232	130058697	ST14
chr11	130058232	130058697	ST14
chr11	130058232	130058697	ZBTB44
chr11	130067540	130068250	TMEM45B
chr11	130067540	130068250	NFRKB
chr11	130067540	130068250	NFRKB
chr11	130067540	130068250	RP11-567M21.2
chr11	130067540	130068250	APLP2
chr11	130067540	130068250	APLP2
chr11	130067540	130068250	ST14
chr11	130067540	130068250	ST14
chr11	130067540	130068250	ZBTB44
chr11	130067540	130068250	ADAMTS15
chr11	130069245	130069626	TMEM45B
chr11	130069245	130069626	NFRKB
chr11	130069245	130069626	NFRKB
chr11	130069245	130069626	RP11-567M21.2
chr11	130069245	130069626	APLP2
chr11	130069245	130069626	ST14
chr11	130069245	130069626	ST14
chr11	130069245	130069626	ZBTB44
chr11	130081231	130081715	TMEM45B
chr11	130081231	130081715	ST14
chr11	130081231	130081715	ZBTB44
chr11	130090596	130090837	RP11-567M21.2
chr11	130090596	130090837	APLP2
chr11	130127353	130127589	RPL34P21
chr11	130165596	130165951	PRDM10
chr11	130192769	130193109	ZBTB44
chr11	130192769	130193109	RP11-121M22.1
chr11	130218641	130218893	ZBTB44
chr11	130218641	130218893	RP11-121M22.1
chr11	130239101	130239776	RP11-679I18.4
chr11	130239101	130239776	APLP2
chr11	130248283	130248565	PRDM10
chr11	130248283	130248565	RP11-890B15.3
chr11	130249118	130249427	RP11-567O18.1
chr11	130249118	130249427	RP11-890B15.1
chr11	130251105	130251439	PRDM10
chr11	130251105	130251439	RP11-890B15.3
chr11	130261540	130262159	RP11-679I18.4
chr11	130261540	130262159	APLP2
chr11	130261540	130262159	ADAMTS8
chr11	130272994	130273862	ADAMTS8
chr11	130272994	130273862	ADAMTS8
chr11	130272994	130273862	C11orf44
chr11	130277581	130278431	RP11-567M21.2
chr11	130277581	130278431	APLP2
chr11	130277581	130278431	APLP2
chr11	130277581	130278431	ST14
chr11	130277581	130278431	ST14
chr11	130277581	130278431	ADAMTS8
chr11	130321138	130321621	C11orf44
chr11	130321138	130321621	RP11-890B15.3
chr11	130321138	130321621	SNX19
chr11	130321864	130322435	RP11-679I18.4
chr11	130321864	130322435	APLP2
chr11	130321864	130322435	ADAMTS8
chr11	130324877	130325183	SNX19
chr11	130355962	130356406	RP11-567M21.2
chr11	130355962	130356406	RP11-567M21.2
chr11	130355962	130356406	APLP2
chr11	130355962	130356406	ST14
chr11	130355962	130356406	ST14
chr11	130355962	130356406	ZBTB44
chr11	130388237	130388405	RP11-567M21.2
chr11	130388237	130388405	ST14
chr11	130391937	130393395	RP11-679I18.4
chr11	130391937	130393395	APLP2
chr11	130391937	130393395	ADAMTS8
chr11	130391937	130393395	C11orf44
chr11	130415311	130416404	ST14
chr11	130415311	130416404	ZBTB44
chr11	130416868	130417013	APLP2
chr11	130416868	130417013	ST14
chr11	130416868	130417013	ST14
chr11	130418319	130418792	ADAMTS8
chr11	130422858	130424356	APLP2
chr11	130422858	130424356	ADAMTS8
chr11	130425257	130425832	APLP2
chr11	130445523	130446503	RPL34P21
chr11	130445523	130446503	APLP2
chr11	130445523	130446503	RP11-535N6.2
chr11	130470713	130471468	C11orf44
chr11	130486501	130487168	ST14
chr11	130486501	130487168	ST14
chr11	130486501	130487168	ZBTB44
chr11	130486501	130487168	ZBTB44
chr11	130490189	130490607	APLP2
chr12	111395410	111395736	ATXN2
chr12	111431395	111431803	ATXN2
chr12	111448898	111449271	RP1-74B13.1
chr12	111462515	111462752	TCTN1
chr12	111498878	111499380	TCTN1
chr12	111507727	111507955	TCTN1
chr12	111531625	111531866	ATXN2
chr12	111542827	111543327	TCTN1
chr12	111597468	111597607	ATXN2
chr12	111615722	111616329	ATXN2
chr12	111619076	111619627	ATXN2
chr12	111679955	111680113	ACAD10
chr12	111685987	111686497	ACAD10
chr12	111685987	111686497	ACAD10
chr12	111705085	111705544	ACAD10
chr12	111711330	111713122	ATXN2
chr12	111711330	111713122	ACAD10
chr12	111722605	111722788	ACAD10
chr12	111724896	111725167	ACAD10
chr12	111725203	111725373	ACAD10
chr12	111778080	111778626	ACAD10
chr12	111778742	111778946	ACAD10
chr12	111791989	111792479	ACAD10
chr12	111791989	111792479	ACAD10
chr12	111834629	111835403	C12orf47
chr12	111836298	111836705	C12orf47
chr12	111836298	111836705	C12orf47
chr12	111841148	111841377	ACAD10
chr12	111899784	111900346	ACAD10
chr12	111920359	111920615	ACAD10
chr12	111920359	111920615	AC003029.4
chr12	112032575	112032719	ACAD10
chr12	112111342	112112070	ATXN2
chr12	112131518	112131638	ACAD10
chr12	112186848	112187025	ACAD10
chr12	112186848	112187025	AC003029.4
chr12	112195184	112195354	ACAD10
chr12	112195596	112195689	ACAD10
[truncated: 21,177 more rows]
