# Supplementary material for: Evolution and Comprehensive Analysis of DNaseI Hypersensitive Sites in Regulatory Regions of Primate Brain-Related Genes
Source: Front Genet. 2019 Mar 7;10:152. doi: 10.3389/fgene.2019.00152 (PMC6423895; doi:10.3389/fgene.2019.00152)
Supplement: Table S5 — Potential human-specific transcription factor binding sites in brain-aceDHSs. [file Table_5.XLSX]

## Sheet: Potential HS-TF from Ensembl
Brain-aceDHS Location			TF Symbol	Target Gene	TF binding sites source
chr10	120924639	120926010	E2F1	SFXN4;EIF3A;PRDX3	Ensembl database
chr12	112444007	112444150	JUND	TMEM116	Ensembl database
chr12	131616485	131618750	CTCF	GPR133	Ensembl database
chr13	111293160	111294022	USF1	NAXD;ANKRD10	Ensembl database
chr14	103751228	103751761	Max; USF1	-	Ensembl database
chr15	98835655	98836225	CTCF	-	Ensembl database
chr17	4625005	4625468	USF1; Max; CJUN	MED11	Ensembl database
chr17	65713402	65715152	GABP	NOL11;PSMD12;BPTF	Ensembl database
chr18	61111793	61112675	CMYC; BPTF; MAX	VPS4B; SERPINB5; SERPINB13; SERPINB4; SERPINB3; SERPINB2	Ensembl database
chr20	32454158	32454500	NRSF	CHMP4B; CBFA2T2	Ensembl database
chr20	4048325	4048533	JUND	RNF24	Ensembl database

## Sheet: Potential HS-TF from prediction
Brain-aceDHS Location			Transcription Factor Symbol	Target Gene
chr15	75131505	75131732	ASCL2	-
chr12	124836280	124836804	Bach1::Mafk ; MAFF	-
chr12	131581229	131581658	CREB3L2 ; NPAS2	-
chr12	120777264	120777555	E2F6	PLA2G1B
chr10	121171650	121172156	EWSR1-FLI1	MIR4681
chr18	74777189	74777729	FOXH1	MBP
chr1	231771819	231772342	FOXQ1	DISC1
chr13	111293160	111294022	HEY1	NAXD; ANKRD10
chr17	74763736	74764122	HEY1	MFSD11
chr12	125039829	125040391	HINFP	NCOR2
chr18	61182792	61183124	HSF2	SERPINB5
chr17	66379172	66380547	IRF2	PRKAR1A
chr18	74236938	74237923	IRF8	-
chr17	927373	927885	JUN ; JUNB	INPP5K
chr15	74709423	74710020	KLF14 ;SP4 ; KLF13	-
chr12	124793793	124794487	KLF5;SP4	RFLNA
chr17	65779363	65779721	MEF2A ; MEF2D ; MEF2B	BPTF
chr10	124238698	124239040	MNX1	HTRA1
chr11	130404981	130405163	NR2F6	ADAMTS15
chr13	111410559	111411262	RARB	ING1
chr21	34468749	34469200	RELA	OLIG1 ; OLIG2 ; IFNAR2 ; IL10RB ; IFNGR2; GART ; SON ; DONSON ; CRYZL1
chr20	32454158	32454500	REST	CHMP4B; CBFA2T2
chr1	203481206	203481544	RREB1	OPTC
chr1	203377406	203378157	SOX17	FMOD
chr13	110946467	110947013	SOX3	COL4A1
chr15	75090287	75090618	SOX6	-
chr1	203641082	203641239	SP1	ATP2B4
chr17	65571385	65571487	SPDEF	-
chr15	99576196	99576416	TCF4	LUNAR1
chr12	131573372	131574786	TFAP2A; TFAP2B; TFAP2C	-
chr14	91122331	91122585	USF2	-
chr12	120542075	120542442	USF2; USF1	RAB35
chr22	29621539	29622188	ZBTB33	EMID1
chr18	75335344	75335791	ZEB1	-
chr12	125136627	125136778	ZIC3	NCOR2

## Sheet: Potential HS-TF function
Transcription Factor	Associated Brain Disorder	mRNA Expression data from GTEx (100xFPKM)½	Referecences
SOX3	Alzheimer's disease, development disorder of brain	8	Giedraitis and Kilander et al., 2009; Mehta and Dattani, 2008
CTCF	Autistic behavior, intellectual disability	35	Köhler and Vasilevsky et al., 2017; Gregor and Oti et al., 2013
SP1	Autistic, Huntington's disease, Alzheimer's disease, Parkingson's Disease, Schizophrenia	24	Thanseem and Anitha et al., 2012; Chen-Plotkin and Sadri-Vakili et al., 2006; Citron and Dennis et al., 2008; Liu and Li et al., 2016; Raquel and Núria et al., 2013
SP4	Bioplar disorder, schizophremia,autism	15	Zhou and Tang et al., 2009; Pinacho and Valdizán et al., 2014; Corominas and Yang et al., 2014
FOXH1	brain abnormal development	3	Roessler and Ouspenskaia et al., 2008
SOX17	Brain aneurysm	11	Kremer and Koeleman et al., 2015
CJUN	Brain cancer	65	Pletscherfrankild and Pallejà et al., 2015
CMYC	brain development	12	Mu, X., J.E. Springer and R. Bowser,1997 Pletscherfrankild, S., et al, 2015
MAX	brain disorder	40	Resende, L.S., et al. 2016 Cominoméndez, I., et al. 2011
JUND	Brain injury	84	Pennypacker, 1997
ZIC3	Brain tumor	16	Jun and Yayoi et al., 2010
TFAP2C	exencephaly	5	Rappaport and Nativ et al., 2013
NRSF	Huntington's disease	11	Schiffer and Caldera et al., 2014
TFAP2B	Intellectual disability, metal disorder	6	Köhler and Vasilevsky et al., 2017; Nilsson and Sonnby et al., 2014
RREB1	Meningeal melanocytoma	9	Pletscherfrankild and Pallejà et al., 2015
CREB3L2	meninges sarcoma	15	Pletscherfrankild and Pallejà et al., 2015
MEF2D	Parkingson's Disease	40	Gao and She et al., 2013
KLF5	Schizophrenia	14	Yanagi and Hashimoto et al., 2008
TCF4	speech and language abilityies, intellectual disability	31	Köhler and Vasilevsky et al., 2017; Kharbanda and Kannike et al., 2016
ASCL2		5
E2F6		19
EWSR1		79
FOXQ1		13
HEY1		38
HINFP		21
HSF2		28
IRF8		13
KLF13		42
MAFF		24
MEF2B		6
MNX1		1
NPAS2		32
RARB		18
RELA		35
SOX6		11
SPDEF		8
TFAP2C		5
USF2		77
ZBTB33		22
ZEB1		31
