# Supplementary material for: Evolution and Comprehensive Analysis of DNaseI Hypersensitive Sites in Regulatory Regions of Primate Brain-Related Genes
Source: Front Genet. 2019 Mar 7;10:152. doi: 10.3389/fgene.2019.00152 (PMC6423895; doi:10.3389/fgene.2019.00152)
Supplement: Table S6 — Information of 14 SNP obtained from 1,000 Genome Project and pairwise LD calculation result of rs885389 and rs867411 using Ensembl website. [file Table_6.XLSX]

## Sheet: Information of 14 SNPs
#CHROM	POS	ID	REF	ALT	QUAL	FORMAT	FILTER	INFO	AF	Information
12	131622168	rs117211649	G	A	100	GT	PASS	AC=121	0.0241613	AN=5008	NS=2504	DP=12858	EAS_AF=0.	AMR_AF=0.0288	AFR_AF=0.003	EUR_AF=0.0845	SAS_AF=0.0123	AA=G|||	VT=SNP
12	131623367	rs112681205	A	G	100	GT	PASS	AC=161	0.0321486	AN=5008	NS=2504	DP=16341	EAS_AF=0.	AMR_AF=0.0072	AFR_AF=0.118	EUR_AF=0.	SAS_AF=0.	AA=A|||	VT=SNP
12	131622239	rs117576758	C	T	100	GT	PASS	AC=192	0.0383387	AN=5008	NS=2504	DP=12140	EAS_AF=0.001	AMR_AF=0.0591	AFR_AF=0.0303	EUR_AF=0.0984	SAS_AF=0.0112	AA=C|||	VT=SNP
12	131623198	rs73470846	C	T	100	GT	PASS	AC=233	0.0465256	AN=5008	NS=2504	DP=17635	EAS_AF=0.0446	AMR_AF=0.0072	AFR_AF=0.1346	EUR_AF=0.002	SAS_AF=0.0031	AA=c|||	VT=SNP
12	131623101	rs3825100	G	A	100	GT	PASS	AC=236	0.0471246	AN=5008	NS=2504	DP=16326	EAS_AF=0.0476	AMR_AF=0.0072	AFR_AF=0.1346	EUR_AF=0.002	SAS_AF=0.0031	AA=G|||	VT=SNP
12	131623247	rs7978844	C	T	100	GT	PASS	AC=1344	0.268371	AN=5008	NS=2504	DP=16823	EAS_AF=0.0714	AMR_AF=0.2378	AFR_AF=0.4221	EUR_AF=0.3519	SAS_AF=0.1994	AA=T|||	VT=SNP
12	131623145	rs6486628	T	C	100	GT	PASS	AC=1357	0.270966	AN=5008	NS=2504	DP=16825	EAS_AF=0.0853	AMR_AF=0.2378	AFR_AF=0.4153	EUR_AF=0.3559	SAS_AF=0.2035	AA=T|||	VT=SNP
12	131623136	rs6486627	T	C	100	GT	PASS	AC=1360	0.271565	AN=5008	NS=2504	DP=16471	EAS_AF=0.0843	AMR_AF=0.2435	AFR_AF=0.4153	EUR_AF=0.3559	SAS_AF=0.2035	AA=C|||	VT=SNP
12	131622833	rs2277337	T	C	100	GT	PASS	AC=1726	0.344649	AN=5008	NS=2504	DP=18467	EAS_AF=0.3552	AMR_AF=0.4424	AFR_AF=0.0635	EUR_AF=0.5239	SAS_AF=0.4601	AA=C|||	VT=SNP
12	131621789	rs867411	T	G	100	GT	PASS	AC=2872	0.573482	AN=5008	NS=2504	DP=20808	EAS_AF=0.4246	AMR_AF=0.4496	AFR_AF=0.6679	EUR_AF=0.6581	SAS_AF=0.6002	AA=G|||	VT=SNP
12	131621762	rs885389	A	G	100	GT	PASS	AC=2876	0.574281	AN=5008	NS=2504	DP=20754	EAS_AF=0.4266	AMR_AF=0.4496	AFR_AF=0.6679	EUR_AF=0.6581	SAS_AF=0.6022	AA=G|||	VT=SNP
12	131621997	rs1880842	A	G	100	GT	PASS	AC=3100	0.61901	AN=5008	NS=2504	DP=15741	EAS_AF=0.4464	AMR_AF=0.5879	AFR_AF=0.6929	EUR_AF=0.6988	SAS_AF=0.637	AA=G|||	VT=SNP
12	131622506	rs884943	T	C	100	GT	PASS	AC=3134	0.625799	AN=5008	NS=2504	DP=12424	EAS_AF=0.8919	AMR_AF=0.6138	AFR_AF=0.4395	EUR_AF=0.494	SAS_AF=0.7474	AA=T|||	VT=SNP
12	131622735	rs7302341	T	C	100	GT	PASS	AC=3325	0.663938	AN=5008	NS=2504	DP=16161	EAS_AF=0.9306	AMR_AF=0.7378	AFR_AF=0.3495	EUR_AF=0.6471	SAS_AF=0.7791	AA=C|||	VT=SNP	EX_TARGET

## Sheet: PairwiseLD-Homo_sapiens_Variati
Population	Description	Focus Variant	Variant 2	Variant 2 Location	r2	D'
1000GENOMES:phase_3:ACB	African Caribbean in Barbados	rs885389	rs867411	12:131621789	1	1
1000GENOMES:phase_3:ASW	African Ancestry in Southwest US	rs885389	rs867411	12:131621789	1	1
1000GENOMES:phase_3:BEB	Bengali in Bangladesh	rs885389	rs867411	12:131621789	1	1
1000GENOMES:phase_3:CDX	Chinese Dai in Xishuangbanna, China	rs885389	rs867411	12:131621789	0.978501	1
1000GENOMES:phase_3:CEU	Utah residents with Northern and... (more)	rs885389	rs867411	12:131621789	1	1
1000GENOMES:phase_3:CHB	Han Chinese in Bejing, China	rs885389	rs867411	12:131621789	1	1
1000GENOMES:phase_3:CHS	Southern Han Chinese, China	rs885389	rs867411	12:131621789	1	1
1000GENOMES:phase_3:CLM	Colombian in Medellin, Colombia	rs885389	rs867411	12:131621789	1	1
1000GENOMES:phase_3:ESN	Esan in Nigeria	rs885389	rs867411	12:131621789	1	1
1000GENOMES:phase_3:FIN	Finnish in Finland	rs885389	rs867411	12:131621789	1	1
1000GENOMES:phase_3:GBR	British in England and Scotland	rs885389	rs867411	12:131621789	1	1
1000GENOMES:phase_3:GIH	Gujarati Indian in Houston, TX	rs885389	rs867411	12:131621789	1	1
1000GENOMES:phase_3:IBS	Iberian populations in Spain	rs885389	rs867411	12:131621789	1	1
1000GENOMES:phase_3:ITU	Indian Telugu in the UK	rs885389	rs867411	12:131621789	0.980129	1
1000GENOMES:phase_3:JPT	Japanese in Tokyo, Japan	rs885389	rs867411	12:131621789	0.980465	1
1000GENOMES:phase_3:KHV	Kinh in Ho Chi Minh City, Vietnam	rs885389	rs867411	12:131621789	1	1
1000GENOMES:phase_3:LWK	Luhya in Webuye, Kenya	rs885389	rs867411	12:131621789	1	1
1000GENOMES:phase_3:GWD	Gambian in Western Division, The... (more)	rs885389	rs867411	12:131621789	1	1
1000GENOMES:phase_3:MSL	Mende in Sierra Leone	rs885389	rs867411	12:131621789	1	1
1000GENOMES:phase_3:MXL	Mexican Ancestry in Los Angeles... (more)	rs885389	rs867411	12:131621789	1	1
1000GENOMES:phase_3:PEL	Peruvian in Lima, Peru	rs885389	rs867411	12:131621789	1	1
1000GENOMES:phase_3:PJL	Punjabi in Lahore, Pakistan	rs885389	rs867411	12:131621789	1	1
1000GENOMES:phase_3:PUR	Puerto Rican in Puerto Rico	rs885389	rs867411	12:131621789	1	1
1000GENOMES:phase_3:STU	Sri Lankan Tamil in the UK	rs885389	rs867411	12:131621789	0.978956	1
1000GENOMES:phase_3:TSI	Toscani in Italy	rs885389	rs867411	12:131621789	1	1
1000GENOMES:phase_3:YRI	Yoruba in Ibadan, Nigeria	rs885389	rs867411	12:131621789	1	1
