# Supplementary material for: Evolution and Comprehensive Analysis of DNaseI Hypersensitive Sites in Regulatory Regions of Primate Brain-Related Genes
Source: Front Genet. 2019 Mar 7;10:152. doi: 10.3389/fgene.2019.00152 (PMC6423895; doi:10.3389/fgene.2019.00152)
Supplement: Table S7 — SNPs within brain-aceDHSs, according to eQTL data from UCSC. [file Table_7.XLSX]

## Sheet: Sheet1
DHS Position			SNP Id	Gene	Tissue
1	26530499	26530959	rs35582967	CEP85	adiposeSubcut,arteryAorta,brainCaudate,xformedfibroblasts,esophagusMucosa,nerveTibial,stomach,wholeBlood,
1	112282806	112283143	rs197440	ATP5F1	brainHypothalamus,
11	107573007	107573780	rs10749907	SLN	brainCerebelHemi,
11	107573096	107573251	rs10749907	SLN	brainCerebelHemi,
11	129723767	129723930	rs7117897	NFRKB	arteryAorta,brainCaudate,esophagusMuscular,muscleSkeletal,pancreas,skinExposed,testis,thyroid,
12	112443631	112444330	rs7310545	ENSG00000270018.1	brainHippocampus,esophagusMuscular,lung,skinNotExposed,
			rs7296841	ENSG00000270018.1	brainHippocampus,esophagusMuscular,lung,skinNotExposed,
12	120506934	120507390	rs7965829	CCDC64	brainCerebelHemi,testis,
12	121264184	121264500	rs11065282	SPPL3	arteryAorta,brainCerebelHemi,brainCortex,brainHippocampus,heartAtrialAppend,heartLeftVentricl,
12	121343623	121343991	rs1718188	SPPL3	adiposeSubcut,arteryTibial,brainCaudate,brainCerebellum,esophagusMuscular,lung,nerveTibial,pancreas,testis,
12	124499346	124500728	rs3768	CCDC92	adiposeSubcut,brainCerebellum,esophagusMucosa,heartAtrialAppend,nerveTibial,stomach,
14	90389655	90389779	rs4456438	EFCAB11	brainPutamen,
14	103777137	103777360	rs12897204	RP11-45P15.4	brainCaudate,
14	104016752	104017862	rs12893668	RP11-73M18.8	brainCerebellum,
				APOPT1	brainPutamen,
14	104130142	104130594	rs4900587	RP11-73M18.8	brainPutamen,heartAtrialAppend,heartLeftVentricl,lung,thyroid,
				XRCC3	brainCerebelHemi,esophagusMuscular,thyroid,
14	104323535	104323964	rs6576007	RP11-73M18.8	brainCerebellum,
14	104385900	104386197	rs201175980	TDRD9	adiposeSubcut,adiposeVisceral,arteryCoronary,arteryTibial,brainCortex,colonTransverse,esophagusJunction,lung,muscleSkeletal,nerveTibial,stomach,vagina,wholeBlood,
14	104385900	104386197	rs56060232	TDRD9	adiposeSubcut,adiposeVisceral,brainCortex,esophagusJunction,lung,muscleSkeletal,stomach,
14	104427953	104428683	rs8021692	TDRD9	adiposeSubcut,adrenalGland,arteryAorta,arteryCoronary,arteryTibial,brainCortex,colonSigmoid,esophagusMuscular,lung,muscleSkeletal,nerveTibial,prostate,skinNotExposed,stomach,vagina,wholeBlood,
15	75062137	75062627	rs11072508	MPI	brainAnCinCortex,
15	75090287	75090618	rs12898997	MPI	brainAnCinCortex,brainFrontCortex,
15	75131505	75131732	rs4886615	MPI	brainFrontCortex,brainHippocampus,brainPutamen,xformedfibroblasts,
15	75339313	75339899	rs78664321	PPCDC	adiposeSubcut,adiposeVisceral,adrenalGland,arteryAorta,arteryTibial,brainCerebellum,brainCortex,brainHypothalamus,brainNucAccumbens,breastMamTissue,xformedfibroblasts,colonSigmoid,colonTransverse,heartAtrialAppend,heartLeftVentricl,liver,lung,muscleSkeletal,nerveTibial,pituitary,skinNotExposed,skinExposed,testis,thyroid,
15	99274042	99274645	rs4966019	PGPEP1L	brainCortex,
16	69987920	69988522	rs684036	CLEC18A	arteryCoronary,brainNucAccumbens,muscleSkeletal,ovary,prostate,
			rs3869427	EXOSC6	brainCerebellum,brainCortex,
				CLEC18A	brainCaudate,brainCerebellum,brainHypothalamus,brainNucAccumbens,breastMamTissue,lung,
				SMG1P7	brainHypothalamus,
				PDPR	brainCerebellum,
			rs2549097	PDXDC2P	brainCerebellum,
16	70382919	70383448	rs4985525	EXOSC6	brainCortex,esophagusJunction,skinNotExposed,smallIntestine,
				CLEC18A	arteryAorta,arteryCoronary,brainAnCinCortex,brainCaudate,brainFrontCortex,brainHypothalamus,brainNucAccumbens,brainPutamen,esophagusJunction,pituitary,skinExposed,spleen,
				CLEC18C	adrenalGland,arteryTibial,brainCortex,colonTransverse,skinExposed,spleen,
				WWP2	brainCerebelHemi,brainCerebellum,
17	429739	430057	rs397690287	VPS53	brainCaudate,
17	452241	453655	rs7225729	FAM101B	brainCerebellum,testis,
17	531671	532233	rs331014	VPS53	brainCortex,
				RP11-676J12.4	brainCerebelHemi,thyroid,
17	1442040	1442353	rs73296927	INPP5K	brainCerebellum,thyroid,
17	1448828	1449137	rs58280862	INPP5K	brainCerebellum,thyroid,
17	1459487	1459639	rs17821288	INPP5K	brainCerebellum,
			rs17821294	INPP5K	brainCerebellum,
17	4722042	4722684	rs3764900	PLD2	arteryAorta,arteryTibial,brainCerebellum,heartAtrialAppend,heartLeftVentricl,
17	4923851	4924188	rs4790725	SPAG7	adiposeVisceral,adrenalGland,arteryAorta,arteryCoronary,brainCerebellum,breastMamTissue,colonSigmoid,heartAtrialAppend,heartLeftVentricl,muscleSkeletal,nerveTibial,skinNotExposed,thyroid,
17	4946163	4946425	rs398635	ENO3	arteryAorta,arteryTibial,brainCaudate,xformedfibroblasts,esophagusJunction,esophagusMuscular,lung,
17	66184734	66185015	rs12946645	BPTF	brainCerebelHemi,
17	66222115	66222846	rs7222907	RP11-147L13.2	brainNucAccumbens,
			rs1860038	RP11-147L13.2	brainNucAccumbens,
			rs1860037	RP11-147L13.2	brainNucAccumbens,
17	73878557	73878844	rs56000661	RP11-552F3.10	adiposeSubcut,brainCerebellum,wholeBlood,
17	73890254	73890644	rs55823223	TRIM47	brainCerebellum,
17	74052410	74052732	rs8071975	SRP68	adiposeSubcut,arteryAorta,arteryTibial,brainCerebellum,esophagusMuscular,heartLeftVentricl,pancreas,skinExposed,thyroid,
17	74705128	74705544	rs28572313	MXRA7	adiposeVisceral,arteryCoronary,arteryTibial,brainCerebelHemi,brainNucAccumbens,breastMamTissue,colonSigmoid,esophagusJunction,liver,pancreas,pituitary,prostate,skinNotExposed,skinExposed,stomach,vagina,
19	50003965	50004638	rs73056059	RPS11	adiposeSubcut,brainNucAccumbens,xformedlymphocytes,xformedfibroblasts,colonTransverse,muscleSkeletal,nerveTibial,
			rs73056062	RPS11	adiposeSubcut,brainNucAccumbens,xformedfibroblasts,colonTransverse,muscleSkeletal,nerveTibial,
19	50368547	50368906	rs67332536	PNKP	brainCortex,brainFrontCortex,brainNucAccumbens,wholeBlood,
19	50427267	50428195	rs12610164	ATF5	adiposeSubcut,brainCerebelHemi,muscleSkeletal,stomach,
19	50481016	50481634	rs34958342	SIGLEC16	adiposeVisceral,brainCerebellum,breastMamTissue,esophagusMucosa,lung,skinNotExposed,smallIntestine,
19	50871809	50872833	rs11879501	NAPSB	brainCerebelHemi,brainPutamen,spleen,wholeBlood,
20	3180192	3180459	rs11700369	ITPA	brainAnCinCortex,muscleSkeletal,skinNotExposed,
20	3733637	3734366	rs45495794	C20orf27	brainCerebelHemi,xformedfibroblasts,skinExposed,
				HSPA12B	brainCaudate,brainNucAccumbens,brainPutamen,xformedfibroblasts,colonSigmoid,esophagusMuscular,wholeBlood,
20	3993301	3993563	rs6084547	SMOX	brainCerebelHemi,
20	32003773	32004323	rs6088214	E2F1	brainHippocampus,
			rs291689	CBFA2T2	brainCerebelHemi,brainCerebellum,skinExposed,
				E2F1	brainHippocampus,
21	47814912	47815101	rs762250	AP001468.1	brainCerebelHemi,
22	23502789	23504143	rs5759609	RAB36	brainCerebellum,
			rs9612252	RAB36	brainCerebellum,
			rs9612253	RAB36	brainCerebellum,
			rs5759611	RAB36	brainAnCinCortex,brainCortex,esophagusMuscular,nerveTibial,
			rs5759612	RAB36	brainCerebellum,
			rs5759613	RAB36	brainCerebellum,
			rs5759614	RAB36	brainCerebellum,
			rs5759615	RAB36	brainCerebellum,
			rs5759616	RAB36	brainAnCinCortex,brainCortex,esophagusMuscular,nerveTibial,
			rs5759617	RAB36	brainCerebellum,
			rs10775764	RAB36	brainCerebellum,
			rs9608085	RAB36	brainCerebellum,
			rs713682	RAB36	brainCerebellum,
			rs737818	RAB36	brainCerebellum,
			rs737819	RAB36	brainCerebellum,
			rs737820	RAB36	brainCerebellum,
22	23504391	23504520	rs4820541	RAB36	brainAnCinCortex,brainCortex,esophagusMuscular,nerveTibial,
22	24148101	24148635	rs2267033	VPREB3	brainCaudate,heartLeftVentricl,
				SMARCB1	adiposeVisceral,arteryAorta,brainCerebellum,breastMamTissue,xformedfibroblasts,heartAtrialAppend,heartLeftVentricl,lung,muscleSkeletal,nerveTibial,pancreas,testis,
22	29850289	29850588	rs13057382	RFPL1S	brainFrontCortex,brainHypothalamus,
22	30188576	30188655	rs9614057	GAS2L1	brainNucAccumbens,
22	30218202	30218476	rs73394831	ASCC2	arteryTibial,brainCerebelHemi,brainCerebellum,heartAtrialAppend,pituitary,
			rs17711461	ASCC2	arteryAorta,arteryTibial,brainCerebelHemi,nerveTibial,
22	30592055	30593213	rs16988383	MTMR3	brainCaudate,
22	32079366	32080352	rs5998086	PISD	brainFrontCortex,
22	32091305	32091827	rs61103434	PISD	brainCerebellum,
